# Supplementary material for: Linking physiologically-based pharmacokinetic and genome-scale metabolic networks to understand estradiol biology
Source: BMC Syst Biol. 2017 Dec 15;11:141. doi: 10.1186/s12918-017-0520-3 (PMC5732473; doi:10.1186/s12918-017-0520-3)
Supplement: Supplementary file 2 — Sample steady-state flux distributions within the GSMN of the PBPK-GSMN model under both basal (i.e. no phenytoin) and 80mM phenytoin exposure scenarios. (XLSX 376 kb) [file 12918_2017_520_MOESM2_ESM.xlsx]

## Sheet: Glucose
	Phenytoin Exposure
	0µM	80µM
	#6.81989	#7.09017	OPTIMAL (M_glc_D_e_xt)
R_10FTHF5GLUtl	5.22341e-27	0	#5-glutamyl-10FTHF transport, lysosomal: M_10fthf5glu_c = M_10fthf5glu_l
R_10FTHF5GLUtm	0	0	#5-glutamyl-10FTHF transport, mitochondrial: M_10fthf5glu_m = M_10fthf5glu_c
R_10FTHF6GLUtl	0	0	#6-glutamyl-10FTHF transport, lysosomal: M_10fthf6glu_c = M_10fthf6glu_l
R_10FTHF6GLUtm	0	0	#6-glutamyl-10FTHF transport, mitochondrial: M_10fthf6glu_m = M_10fthf6glu_c
R_10FTHF7GLUtl	0	0	#7-glutamyl-10FTHF transport, lysosomal: M_10fthf7glu_c = M_10fthf7glu_l
R_10FTHF7GLUtm	0	0	#7-glutamyl-10FTHF transport, mitochondrial: M_10fthf7glu_m = M_10fthf7glu_c
R_10FTHFtl	-5.14747e-27	0	#10-Formyltetrahydrofolate lysosomal transport via diffusion: M_10fthf_c = M_10fthf_l
R_10FTHFtm	-0.006982	-999.255	#10-Formyltetrahydrofolate mitochondrial transport via diffusion: M_10fthf_c = M_10fthf_m
R_11DOCRTSLtm	0	0	#11-deoxycortisol intracellular transport: M_11docrtsl_c = M_11docrtsl_m
R_11DOCRTSLtr	0	0	#11-deoxycortisol intracellular transport: M_11docrtsl_c = M_11docrtsl_r
R_11DOCRTSTRNtm	0	0	#11-deoxycorticosterone intracellular transport: M_11docrtstrn_c = M_11docrtstrn_m
R_11DOCRTSTRNtr	0	0	#11-deoxycorticosterone intracellular transport: M_11docrtstrn_c = M_11docrtstrn_r
R_13DAMPPOX	0	0	#1,3-Diaminopropane:oxygen oxidoreductase (deaminating): M_13dampp_c + M_h2o_c + M_o2_c = M_bamppald_c + M_h2o2_c + M_nh4_c
R_1a_24_25VITD2Hm	0	0	#1-alpha-Vitamin D-24,25-hydroxylase (D2): M_2425dhvitd2_m + M_h_m + M_nadph_m + M_o2_m = M_1a2425thvitd2_m + M_h2o_m + M_nadp_m
R_1a_24_25VITD3Hm	0	0	#1-alpha-Vitamin D-24,25-hydroxylase (D3): M_2425dhvitd3_m + M_h_m + M_nadph_m + M_o2_m = M_1a2425thvitd3_m + M_h2o_m + M_nadp_m
R_1a_25VITD2Hm	0	0	#1-alpha,24R,25-Vitamin D-hydroxylase (D2): M_1a25dhvitd2_m + M_h_m + M_nadph_m + M_o2_m = M_1a2425thvitd2_m + M_h2o_m + M_nadp_m
R_1a_25VITD3Hm	0	0	#1-alpha,24R,25-Vitamin D-hydroxylase (D3): M_1a25dhvitd3_m + M_h_m + M_nadph_m + M_o2_m = M_1a2425thvitd3_m + M_h2o_m + M_nadp_m
R_1a25DHVITD3TRn	0	0	#tanslocation of 1-alpha,25-Dihydroxyvitamin D3 to nucleus: M_1a25dhvitd3_c = M_1a25dhvitd3_n
R_1MNCAMti	0	0	#N1-Methylnicotinamide transport: M_1mncam_c + M_atp_c + M_h2o_c + 2.0 M_h_c = M_1mncam_e + M_adp_c + M_pi_c
R_1PPDCRp	0.038469	0	#delta1-piperideine-2-carboxylate reductase, perixosomal: M_1pipdn2c_x + M_h_x + M_nadh_x = M_Lpipecol_x + M_nad_x
R_24_25DHVITD2t	0	0	#24,25-Dihydroxyvitamin D2 transport from cytoplasm: M_2425dhvitd2_c = M_2425dhvitd2_e
R_24_25DHVITD2tm	0	0	#24,25-Dihydroxyvitamin D2 transport from mitochondria: M_2425dhvitd2_m = M_2425dhvitd2_c
R_24_25DHVITD3t	0	0	#24,25-Dihydroxyvitamin D3 transport from cytoplasm: M_2425dhvitd3_c = M_2425dhvitd3_e
R_24_25DHVITD3tm	0	0	#24,25-Dihydroxyvitamin D3 transport from mitochondria: M_2425dhvitd3_m = M_2425dhvitd3_c
R_24_25VITD2Hm	0	0	#24R-Vitamin D-25-hydroxylase (D2): M_25hvitd2_m + M_h_m + M_nadph_m + M_o2_m = M_2425dhvitd2_m + M_h2o_m + M_nadp_m
R_24_25VITD3Hm	0	0	#24R-Vitamin D-25-hydroxylase (D3): M_25hvitd3_m + M_h_m + M_nadph_m + M_o2_m = M_2425dhvitd3_m + M_h2o_m + M_nadp_m
R_24NPHte	0	0	#xenobiotic transport: M_24nph_e = M_24nph_c
R_25HVITD2t	0	0	#25-hydroxyvitamin D2 transport from cytoplasm: M_25hvitd2_c = M_25hvitd2_e
R_25HVITD2tin	0	0	#25-hydroxyvitamin D2 transport in cytoplasm: M_25hvitd2_e = M_25hvitd2_c
R_25HVITD2tin_m	0	0	#25-hydroxyvitamin D2 transport in mitochondria: M_25hvitd2_c = M_25hvitd2_m
R_25HVITD2tm	0	0	#25-hydroxyvitamin D2 transport from mitochondria: M_25hvitd2_m = M_25hvitd2_c
R_25HVITD3c	0	0	#1-alpha hydroxylation of 25-hydroxy vitamin D: M_25hvitd3_c + M_h_c + M_nadph_c + M_o2_c = M_1a25dhvitd3_c + M_h2o_c + M_nadp_c
R_25HVITD3t	0	0	#25-hydroxyvitamin D3 transport from cytoplasm: M_25hvitd3_c = M_25hvitd3_e
R_25HVITD3tin	0	0	#25-hydroxyvitamin D3 transport in cytoplasm: M_25hvitd3_e = M_25hvitd3_c
R_25HVITD3tin_m	0	0	#25-hydroxyvitamin D3 transport in mitochondria: M_25hvitd3_c = M_25hvitd3_m
R_25HVITD3tm	0	0	#25-hydroxyvitamin D3 transport from mitochondria: M_25hvitd3_m = M_25hvitd3_c
R_25VITD2Hm	0	0	#1-alpha-Vitamin D-25-hydroxylase (D2): M_25hvitd2_m + M_h_m + M_nadph_m + M_o2_m = M_1a25dhvitd2_m + M_h2o_m + M_nadp_m
R_25VITD3Hm	0	0	#1-alpha-Vitamin D-25-hydroxylase (D3): M_25hvitd3_m + M_h_m + M_nadph_m + M_o2_m = M_1a25dhvitd3_m + M_h2o_m + M_nadp_m
R_2AMACHYD	0	0	#2-Aminoacrylate hydrolysis: M_2amac_c + M_h2o_c = M_nh4_c + M_pyr_c
R_2AMACSULT	0	0	#2-Aminoacrylate sulfotransferase: M_2amac_c + M_nadph_c + M_paps_c = M_Lcyst_c + M_nadp_c + M_pap_c
R_2AMADPTm	0	0	#L-2-aminoadipate shuttle (cytosol/mitochondria): M_L2aadp_c + M_akg_m = M_L2aadp_m + M_akg_c
R_2DR1PP	0	0	#2-deoxy-D-ribose 1-phosphate phosphorylase: M_2dr1p_c + M_h2o_c = M_drib_c + M_pi_c
R_2HBO	0	0	#2-Hydroxybutyrate:NAD+ oxidoreductase: M_2hb_c + M_nad_c = M_2obut_c + M_h_c + M_nadh_c
R_2HBt2	-1.46395e-13	1000	#2-hydroxybutyrate cotransport with proton: M_2hb_e + M_h_e = M_2hb_c + M_h_c
R_2HCO3_NAt	-759.779	-1000	#bicarbonate transport (Na/HCO3 1:2 cotransport): 2.0 M_hco3_e + M_na1_e = 2.0 M_hco3_c + M_na1_c
R_2MB2COAc	0	0	#transport of 2-methylcrotonoyl-CoA into cytosol: M_2mb2coa_m = M_2mb2coa_c
R_2MCITt	0	0	#2-methylcitrate transport via diffusion: M_2mcit_c = M_2mcit_e
R_2OXOADOXm	0.045451	0.045451	#2-Oxoadipate:lipoamde 2-oxidoreductase(decarboxylating and acceptor-succinylating) (mitochondria): M_2oxoadp_m + M_coa_m + M_nad_m = M_co2_m + M_glutcoa_m + M_nadh_m
R_2OXOADPTm	0.045451	0.006982	#2-oxoadipate shuttle (cytosol/mitochondria): M_2oxoadp_c + M_akg_m = M_2oxoadp_m + M_akg_c
R_34DHOXPEGOX	0	0	#3,4-Dihydroxyphenylethyleneglycol:NAD+ oxidoreductase: M_34dhmald_c + M_h_c + M_nadh_c = M_34dhoxpeg_c + M_nad_c
R_34DHOXPEGt	0	0	#3,4-Dihydroxyphenylethyleneglycol transport (diffusion): M_34dhoxpeg_c = M_34dhoxpeg_e
R_34DHPHAMT	0	0	#3,4-Dihydroxyphenylacetate:amet O-methyltransferase: M_34dhpha_c + M_amet_c = M_ahcys_c + M_h_c + M_homoval_c
R_34DHPHELAT1tc	0	0	#transport of 3,4-Dihydroxy-L-phenylalanine by LAT1 in association with 4F2hc, across the apical surface of the memebranes.: M_34dhphe_e + M_leu_L_c = M_34dhphe_c + M_leu_L_e
R_34DHPHEt	0	0	#3,4-Dihydroxy-L-phenylalanine transport: M_34dhphe_e = M_34dhphe_c
R_34DHPLACOX	0	0	#3,4-Dihydroxyphenylacetaldehyde:NAD+ oxidoreductase: M_34dhpac_c + M_h2o_c + M_nad_c = M_34dhpha_c + 2.0 M_h_c + M_nadh_c
R_34DHPLACOX_NADP_	0	0	#3,4-Dihydroxyphenylacetaldehyde:NADP+ oxidoreductase: M_34dhpac_c + M_h2o_c + M_nadp_c = M_34dhpha_c + 2.0 M_h_c + M_nadph_c
R_34DHXMANDACOX	0	0	#3,4-Dihydroxymandelaldehyde:NAD+ oxidoreductase: M_34dhmald_c + M_h2o_c + M_nad_c = M_34dhoxmand_c + 2.0 M_h_c + M_nadh_c
R_34DHXMANDACOX_NADP_	0	0	#3,4-Dihydroxymandelaldehyde:NADP+ oxidoreductase: M_34dhmald_c + M_h2o_c + M_nadp_c = M_34dhoxmand_c + 2.0 M_h_c + M_nadph_c
R_34HPLFM	-2.54637e-15	6.24356e-14	#3-(4-hydroxyphenyl-)lactate formation: M_34hpp_m + M_h_m + M_nadh_m = M_34hpl_m + M_nad_m
R_34HPPOR	0.036011	0.036011	#4-Hydroxyphenylpyruvate:oxygen oxidoreductase: M_34hpp_c + M_o2_c = M_co2_c + M_hgentis_c
R_34HPPte	0	0	#Transport of 3-(4-hydroxyphenyl)pyruvate: M_34hpp_e = M_34hpp_c
R_35CGMPtn	0	0	#35cGMP nuclear transport: M_35cgmp_c = M_35cgmp_n
R_3AIB_Dtm	1.53027e-13	2.32328e-13	#transport of 3aib_D into mitochondria: M_3aib_D_c = M_3aib_D_m
R_3AIBt	0	0	#3-amino-isobutyrate transport: M_3aib_c = M_3aib_e
R_3AIBtm	0	0	#3-amino-isobutyrate transport, mitochondrial: M_3aib_m = M_3aib_c
R_3AIBTm	0	0	#L-3-aminoisobutyrate transaminase, mitochondrial: M_2mop_m + M_glu_L_m = M_3aib_m + M_akg_m
R_3DPHBH1	0	0	#Hydroxylation of 3-Decaprenyl-4-hydroxybenzoate (NADH): M_3dphb_m + M_h_m + M_nadh_m + M_o2_m = M_3dpdhb_m + M_h2o_m + M_nad_m
R_3DPHBH2	-2.54637e-15	6.24356e-14	#Hydroxylation of 3-Decaprenyl-4-hydroxybenzoate (NADPH): M_3dphb_m + M_h_m + M_nadph_m + M_o2_m = M_3dpdhb_m + M_h2o_m + M_nadp_m
R_3DSPHR	0	0	#3-Dehydrosphinganine reductase: M_3dsphgn_c + M_h_c + M_nadph_c = M_nadp_c + M_sphgn_c
R_3HAO	0.006982	0.006982	#3-hydroxyanthranilate 3,4-dioxygenase: M_3hanthrn_c + M_o2_c = M_cmusa_c + M_h_c
R_3HBCDm	0	0	#3-hydroxybutyryl-CoA dehydratase, mitochondrial: M_b2coa_m + M_h2o_m = M_3hbcoa_R_m
R_3HBCOAHLm	0	0	#3-hydroxyisobutyryl-CoA hydrolase, mitochondrial: M_3hibutcoa_m + M_h2o_m = M_3hmp_m + M_coa_m + M_h_m
R_3HBCOARc	0	0	#transport of (R)-3-hydroxybutanoyl-CoA into cytosol: M_3hbcoa_R_m = M_3hbcoa_R_c
R_3HCO3_NAt	-1000	-1000	#3HCO3_NAt: 3.0 M_hco3_e + M_na1_e = 3.0 M_hco3_c + M_na1_c
R_3HKYNAKGAT	1000	1000	#3-Hydroxy-L-kynurenine:2-oxoglutarate aminotransferase: M_akg_c + M_hLkynr_c = M_42A3HP24DB_c + M_glu_L_c
R_3HLYTCL	0	0	#3-Hydroxy-L-tyrosine carboxy-lyase: M_34dhphe_c + M_h_c = M_co2_c + M_dopa_c
R_3HPCOAHYD	0	0	#3-hydroxyisobutyryl-Coenzyme A hydrolase: M_3hpcoa_c + M_h2o_c = M_3hpp_c + M_coa_c + M_h_c
R_3HPPD	0	0	#3-hydroxypropionate dehydrogenase: M_3hpp_c + M_nad_c = M_h_c + M_msa_c + M_nadh_c
R_3HXKYNDCL	0	0	#3-Hydroxykynurenamine decarboxy-lyase: M_hLkynr_c + M_h_c = M_3hxkynam_c + M_co2_c
R_3HXKYNOXDA	0	0	#3-Hydroxykynurenamine:oxygen oxidoreductase(deaminating)(flavin-containing): M_3hxkynam_c + M_o2_c = M_48dhoxquin_c + M_h2o2_c + M_nh4_c
R_3M4HDXPAC	0	0	#3-Methoxy-4-hydroxyphenylacetaldehyde:NAD+ oxidoreductase: M_3mox4hpac_c + M_h2o_c + M_nad_c = 2.0 M_h_c + M_homoval_c + M_nadh_c
R_3MLDAt	0	0	#3MLDA extracellular transport via diffusion: M_3mlda_c = M_3mlda_e
R_3MOBt2im	1000	1000	#3-methyl-2-oxobutanoate mitochondrial transport via proton symport: M_3mob_c + M_h_c = M_3mob_m + M_h_m
R_3MOBte	0	0	#Transport of 3-methyl-2-oxobutanoate: M_3mob_e = M_3mob_c
R_3MOPt2im	51.2017	0	#3-Methyl-2-oxopentanoate mitochondrial transport via proton symport: M_3mop_c + M_h_c = M_3mop_m + M_h_m
R_3MOPte	0	0	#Transport of 3-methyl-2-oxopentanoate: M_3mop_e = M_3mop_c
R_3MOX4HOXPGALDOX	0	0	#3-Methoxy-4-hydroxyphenylglycolaldehyde:NAD+ oxidoreductase: M_3m4hpga_c + M_h2o_c + M_nad_c = M_3mox4hoxm_c + 2.0 M_h_c + M_nadh_c
R_3MOX4HOXPGALDOX_NADP_	0	0	#3-Methoxy-4-hydroxyphenylglycolaldehyde:NADP+ oxidoreductase: M_3m4hpga_c + M_h2o_c + M_nadp_c = M_3mox4hoxm_c + 2.0 M_h_c + M_nadph_c
R_3MOXTYROX	0	0	#3-Methoxytyramine:oxygen oxidoreductase (deaminating): M_3moxtyr_c + M_h2o_c + M_o2_c = M_3mox4hpac_c + M_h2o2_c + M_nh4_c
R_3NTD7l	0	0	#3'-nucleotidase (AMP), lysosome: M_3amp_l + M_h2o_l = M_adn_l + M_pi_l
R_3SALAASPm	0	0	#cysteinesulfinate-aspartate mitochondrial shuttle: M_3sala_m + M_asp_L_c = M_3sala_c + M_asp_L_m
R_3SALACBOXL	0	0	#3-Sulfino-L-alanine carboxy-lyase: M_3sala_c + 2.0 M_h_c = M_co2_c + M_hyptaur_c
R_3SALAOX	0	0	#cysteinesulfinic acid oxidase: 2.0 M_3sala_c + 2.0 M_h_c + M_o2_c = 2.0 M_Lcyst_c
R_3SALATAi	0.314031	0.314031	#3-sulfino-alanine transaminase (irreversible): M_3sala_c + M_akg_c + M_h_c = M_3snpyr_c + M_glu_L_c
R_3SALATAim	0	0	#3-sulfino-alanine transaminase (irreversible), mitochondrial: M_3sala_m + M_akg_m + M_h_m = M_3snpyr_m + M_glu_L_m
R_3SPYRSP	0.314031	0.314031	#3-sulfinopyruvate hydrolase (spotaneous reaction): M_3snpyr_c + M_h2o_c = M_h_c + M_pyr_c + M_so3_c
R_3SPYRSPm	0	0	#3-sulfinopyruvate hydrolase (spotaneous reaction), mitochondrial: M_3snpyr_m + M_h2o_m = M_h_m + M_pyr_m + M_so3_m
R_41R1H2MAE12BOOX	0	0	#4-[(1R)-1-Hydroxy-2-(methylamino)ethyl]-1,2-benzenediol:oxygen oxidoreductase(deaminating)(flavin-containing): M_adrnl_c + M_h2o_c + M_o2_c = M_34dhmald_c + M_h2o2_c + M_mma_c
R_41R2A1H12BOOX	0	0	#4-[(1R)-2-Amino-1-hydroxyethyl]-1,2-benzenediol:oxygen oxidoreductase(deaminating)(flavin-containing): M_h2o_c + M_nrpphr_c + M_o2_c = M_34dhmald_c + M_h2o2_c + M_nh4_c
R_42A12BOOX	0	0	#4-(2-Aminoethyl)-1,2-benzenediol:oxygen oxidoreductase(deaminating)(flavin-containing): M_dopa_c + M_h2o_c + M_o2_c = M_34dhpac_c + M_h2o2_c + M_nh4_c
R_4ABUTtcn	0	0	#transport of GABA: M_4abut_c = M_4abut_n
R_4ABUTtm	6.99794e-14	0	#4-aminobutanoate mitochondrial transport via diffusion: M_4abut_c = M_4abut_m
R_4HBZCOAFm	-2.54637e-15	6.24356e-14	#4-hydroxybenzoyl-CoA formation: M_coa_m + M_coucoa_m + M_h2o_m + M_nad_m = M_4hbzcoa_m + M_accoa_m + M_h_m + M_nadh_m
R_4HBZFm	-2.54637e-15	6.24356e-14	#4-hydroxybenzoate formation: M_4hbzcoa_m + M_h2o_m = M_4hbz_m + M_coa_m + M_h_m
R_4HDEBRISOQUINEte	0	0	#xenobiotic transport: M_4hdebrisoquine_e = M_4hdebrisoquine_c
R_4HGLSDm	1000	1000	#L-4-hydroxyglutamate semialdehyde dehydrogenase, mitochondrial: M_4hglusa_m + M_h2o_m + M_nad_m = M_e4hglu_m + 2.0 M_h_m + M_nadh_m
R_4HOXPACDOX_NADP_	0	0	#4-Hydroxyphenylacetaldehyde:NADP+ oxidoreductase: M_4hoxpacd_c + M_h2o_c + M_nadp_c = M_4hphac_c + 2.0 M_h_c + M_nadph_c
R_4HPRO_LTte	0	0	#Transport of trans-4-hydroxy-L-proline: M_4hpro_LT_e = M_4hpro_LT_m
R_4HPROLTASCT1	0	0	#exit of hydroxy-prloine across the basolateral surface of enterocytes: M_4hpro_LT_c + M_ala_L_e + M_na1_e = M_4hpro_LT_e + M_ala_L_c + M_na1_c
R_4MOPt2im	1000	1000	#4-methyl-2-oxopentanoate mitochondrial transport via proton symport: M_4mop_c + M_h_c = M_4mop_m + M_h_m
R_4MOPte	0	0	#Transport of 4-methyl-2-oxopentanoate: M_4mop_e = M_4mop_c
R_4MPTNLte	0	0	#4-methylpentanal transport: M_4mptnl_c = M_4mptnl_e
R_4MPTNLtm	0	0	#4-methylpentanal transport (mitochondria): M_4mptnl_c = M_4mptnl_m
R_4MPTNLtr	0	0	#4-methylpentanal transport (ER): M_4mptnl_c = M_4mptnl_r
R_4MTOLBUTAMIDEte	0	0	#xenobiotic transport: M_4mtolbutamide_e = M_4mtolbutamide_c
R_4NPHSFte	0	0	#xenobiotic transport: M_4nphsf_e = M_4nphsf_c
R_4NPHSULT	0	0	#4-Nitrophenol Sulfotransferase: M_4nph_c + M_paps_c = M_4nphsf_c + M_h_c + M_pap_c
R_4NPHte	0	0	#xenobiotic transport: M_4nph_e = M_4nph_c
R_4OHPROIMINOtc	0	0	#transport of L-OH-Proline by the apical IMINO amino acid transporters in kidney and intestine: M_4hpro_LT_e + M_cl_e + 2.0 M_na1_e = M_4hpro_LT_c + M_cl_c + 2.0 M_na1_c
R_4PYRDX	0	0	#4-Pyridoxal secretion: M_4pyrdx_c + M_atp_c + M_h2o_c + 2.0 M_h_c = M_4pyrdx_e + M_adp_c + M_pi_c
R_5ADTSTSTERONEGLCte	0	0	#glucuronidated compound transport: M_5adtststeroneglc_c + M_atp_c + M_h2o_c + 2.0 M_h_c = M_5adtststeroneglc_e + M_adp_c + M_pi_c
R_5ADTSTSTERONEGLCtr	0	0	#glucuronidated compound transport: M_5adtststeroneglc_c = M_5adtststeroneglc_r
R_5ADTSTSTERONESte	0	0	#sulfonated testosterone transport: M_5adtststerones_c = M_5adtststerones_e
R_5ADTSTSTERONESULT	0	0	#5alpha-Dihydrotestosterone sulfotransferase: M_5adtststerone_c + M_paps_c = M_5adtststerones_c + M_h_c + M_pap_c
R_5ADTSTSTERONEte	0	0	#5 alpha dihydrotesterone transport: M_5adtststerone_e = M_5adtststerone_c
R_5ADTSTSTERONEtr	0	0	#5 alpha dihydrotesterone intracellular transport: M_5adtststerone_r = M_5adtststerone_c
R_5AOPtm	0	0	#5-Aminolevulinate mitochondrial transport: M_5aop_c = M_5aop_m
R_5DHFtl	0	0	#5-glutamyl-DHF transport, lysosomal: M_5dhf_c = M_5dhf_l
R_5FTHFt2	0	0	#5-formyltetrahydrofolate transport via anion exchange: M_5fthf_e + M_h2o_c = M_5fthf_c + M_h2o_e
R_5HLTDL	-2.00658e-14	-2.00658e-14	#5-Hydroxy-L-tryptophan decarboxy-lyase: M_5htrp_c + M_h_c = M_co2_c + M_srtn_c
R_5HOMEPRAZOLEte	0	0	#xenobiotic transport: M_5homeprazole_e = M_5homeprazole_c
R_5HOXINDACTO2OX	0	0	#5-Hydroxyindoleacetaldehyde:oxygen oxidoreductase: M_5hoxindact_c + M_h2o_c + M_o2_c = M_5hoxindoa_c + M_h2o2_c + M_h_c
R_5HOXINDACTOXm	0	0	#5-Hydroxyindoleacetaldehyde:NAD+ oxidoreductase (mito): M_5hoxindact_m + M_h2o_m + M_nad_m = M_5hoxindoa_m + 2.0 M_h_m + M_nadh_m
R_5HOXINOXDA	0	0	#5-Hydroxytryptamine:oxygen oxidoreductase(deaminating)(flavin-containing): M_h2o_c + M_o2_c + M_srtn_c = M_5hoxindact_c + M_h2o2_c + M_nh4_c
R_5HTRPDOX	0	0	#5-Hydroxy-L-tryptophan:oxygen 2,3-dioxygenase (indole-decyclizing): M_5htrp_c + M_o2_c = M_5hoxnfkyn_c
R_5HTRPVESSEC	0	0	#5-hydroxy-L-tryptophan secretion via secretory vesicle (ATP driven): M_5htrp_c + M_atp_c + M_h2o_c + 2.0 M_h_c = M_5htrp_e + M_adp_c + M_pi_c
R_5HXKYNDCL	0	0	#5-Hydroxykynurenamine decarboxy-lyase: M_5hxkyn_c + M_h_c = M_5hxkynam_c + M_co2_c
R_5HXKYNOXDA	0	0	#5-Hydroxykynurenamine:oxygen oxidoreductase(deaminating)(flavin-containing): M_5hxkynam_c + M_o2_c = M_46dhoxquin_c + M_h2o2_c + M_nh4_c
R_5MTAte	0	0	#Transport of 5-S-methyl-5-thioadenosine: M_5mta_e = M_5mta_c
R_5MTHFt	-525.794	0	#5-Methyltetrahydrofolate transport via receptor binding and protolysis: M_5mthf_e = M_5mthf_c
R_5MTHFt2	1000	1000	#5-methyltetrahydrofolate transport via anion exchange: M_5mthf_e + M_h2o_c = M_5mthf_c + M_h2o_e
R_5MTHFt2le	-474.206	-1000	#5-methyltetrahydrofolate transport via anion exchange: M_5mthf_e + M_oh1_c = M_5mthf_c + M_oh1_e
R_5OXPROt	0	0	#Transport of 5-oxoprolinate: M_5oxpro_e + 2.0 M_na1_e = M_5oxpro_c + 2.0 M_na1_c
R_5THFtl	0	0	#5-glutamyl-THF transport, lysosomal: M_5thf_c = M_5thf_l
R_5THFtm	0	0	#5-glutamyl-THF transport,m mitochondrial: M_5thf_m = M_5thf_c
R_6DHFtl	0	0	#6-glutamyl-DHF transport, lysosomal: M_6dhf_c = M_6dhf_l
R_6DHFtm	0	0	#6-glutamyl-DHF transport,m mitochondrial: M_6dhf_m = M_6dhf_c
R_6HTSTSTERONEte	0	0	#hydroxylated testosterone transport: M_6htststerone_c = M_6htststerone_e
R_6HTSTSTERONEtr	0	0	#hydroxylated testosterone transport: M_6htststerone_c = M_6htststerone_r
R_6THFtl	0	0	#6-glutamyl-THF transport, lysosomal: M_6thf_c = M_6thf_l
R_6THFtm	0	0	#6-glutamyl-THF transport,m mitochondrial: M_6thf_m = M_6thf_c
R_7DHCHSTEROLtr	0	0	#cholesterol precursor intracellular transport: M_7dhchsterol_r = M_7dhchsterol_c
R_7DHFtl	0	0	#7-glutamyl-DHF transport, lysosomal: M_7dhf_c = M_7dhf_l
R_7DHFtm	0	0	#7-glutamyl-DHF transport,m mitochondrial: M_7dhf_m = M_7dhf_c
R_7THFtl	0	0	#7-glutamyl-THF transport, lysosomal: M_7thf_c = M_7thf_l
R_7THFtm	0	0	#7-glutamyl-THF transport,m mitochondrial: M_7thf_m = M_7thf_c
R_A_MANASE	0	0	#alpha-mannosidase: 2.0 M_h2o_c + M_m2mn_c = 2.0 M_man_c + M_mn_c
R_A_MANASEly	27.0619	27.0323	#alpha-mannosidase, lysosomal: 2.0 M_h2o_l + M_m2mn_l = 2.0 M_man_l + M_mn_l
R_A4GALTc	0	0	#Lactosylceramide 4-alpha-galactosyltransferase: M_galgluside_hs_c + M_udpgal_c = M_h_c + M_thcrm_hs_c + M_udp_c
R_A4GALTg	0	0	#Lactosylceramide 4-alpha-galactosyltransferase: M_galgluside_hs_g + M_udpgal_g = M_h_g + M_thcrm_hs_g + M_udp_g
R_A4GNT1g	0	0	#alpha 1,4-N-acetylglucosaminyltransferase, Golgi apparatus: M_T_antigen_g + M_uacgam_g = M_gncore1_g + M_h_g + M_udp_g
R_A4GNT2g	0	0	#alpha 1,4-N-acetylglucosaminyltransferase, Golgi apparatus: M_core2_g + M_uacgam_g = M_gncore2_g + M_h_g + M_udp_g
R_AACOAT	0.133692	0.133692	#Acetoacetyl-CoA:acetate CoA-transferase: M_acac_c + M_atp_c + M_coa_c = M_aacoa_c + M_amp_c + M_ppi_c
R_AACTOOR	1.28334	1.42154	#Aminoacetone:oxygen oxidoreductase(deaminating)(flavin-containing): M_aact_c + M_h2o_c + M_o2_c = M_h2o2_c + M_mthgxl_c + M_nh4_c
R_AACTtm	1.28334	1.42154	#Aminoacetone transport (mitochondrial): M_aact_m = M_aact_c
R_AASAD3m	0	0.038469	#L-aminoadipate-semialdehyde dehydrogenase (NADH), mitochondrial: M_L2aadp6sa_m + M_h2o_m + M_nad_m = M_L2aadp_m + 2.0 M_h_m + M_nadh_m
R_AATAi	0.038469	0	#2-aminoadipate transaminase, irreversible: M_L2aadp_c + M_akg_c = M_2oxoadp_c + M_glu_L_c
R_ABO1g	0	0	#ABO blood group (transferase A, alpha 1-3-N-acetylgalactosaminyltransferase; transferase B, alpha 1-3-galactosyltransferase): M_fucgalacglcgalgluside_hs_g + M_udpacgal_g = M_acgalfucgalacglcgalgluside_hs_g + M_h_g + M_udp_g
R_ABO2g	0	0	#ABO blood group (transferase A, alpha 1-3-N-acetylgalactosaminyltransferase; transferase B, alpha 1-3-galactosyltransferase): M_fucgalacglcgalgluside_hs_g + M_udpgal_g = M_galfucgalacglcgalgluside_hs_g + M_h_g + M_udp_g
R_ABO3g	0	0	#ABO blood group (transferase A, alpha 1-3-N-acetylgalactosaminyltransferase; transferase B, alpha 1-3-galactosyltransferase): M_fuc12gal14acglcgalgluside_hs_g + M_udpgal_g = M_galfuc12gal14acglcgalgluside_hs_g + M_h_g + M_udp_g
R_ABO4g	0	0	#ABO blood group (transferase A, alpha 1-3-N-acetylgalactosaminyltransferase; transferase B, alpha 1-3-galactosyltransferase): M_fuc12gal14acglcgalgluside_hs_g + M_udpacgal_g = M_acgalfuc12gal14acglcgalgluside_hs_g + M_h_g + M_udp_g
R_ABO5g	0	0	#ABO blood group (transferase A, alpha 1-3-N-acetylgalactosaminyltransferase; transferase B, alpha 1-3-galactosyltransferase): M_fucgalacgalfuc12gal14acglcgalgluside_hs_g + M_udpacgal_g = M_acgalfucgalacgalfuc12gal14acglcgalgluside_hs_g + M_h_g + M_udp_g
R_ABO6g	0	0	#ABO blood group (transferase A, alpha 1-3-N-acetylgalactosaminyltransferase; transferase B, alpha 1-3-galactosyltransferase): M_fucgalacglcgal14acglcgalgluside_hs_g + M_udpacgal_g = M_acgalfucgalacglcgal14acglcgalgluside_hs_g + M_h_g + M_udp_g
R_ABO7g	0	0	#ABO blood group (transferase A, alpha 1-3-N-acetylgalactosaminyltransferase; transferase B, alpha 1-3-galactosyltransferase): M_fucgalacgalfucgalacglcgal14acglcgalgluside_hs_g + M_udpacgal_g = M_acgalfucgalacgalfucgalacglcgal14acglcgalgluside_hs_g + M_h_g + M_udp_g
R_ABO8g	0	0	#ABO blood group (transferase A, alpha 1-3-N-acetylgalactosaminyltransferase; transferase B, alpha 1-3-galactosyltransferase): M_fucgalacglcgal14acglcgalgluside_hs_g + M_udpgal_g = M_galfucgalacglcgal14acglcgalgluside_hs_g + M_h_g + M_udp_g
R_ABO9g	0	0	#ABO blood group (transferase A, alpha 1-3-N-acetylgalactosaminyltransferase; transferase B, alpha 1-3-galactosyltransferase): M_fucfucgalacglcgalacglcgal14acglcgalgluside_hs_g + 2.0 M_udpgal_g = M_galgalfucfucgalacglcgalacglcgal14acglcgalgluside_hs_g + 2.0 M_h_g + 2.0 M_udp_g
R_ABTArm	6.99794e-14	0	#4-aminobutyrate transaminase, reversible (mitochondrial): M_4abut_m + M_akg_m = M_glu_L_m + M_sucsal_m
R_ABTD	0	0	#L-arabinitol 4-dehydrogenase: M_abt_c + M_nad_c = M_h_c + M_nadh_c + M_xylu_L_c
R_ABTti	0	0	#L-arabinitol transport via passive diffusion: M_abt_c = M_abt_e
R_ABUTD	0	0	#Aminobutyraldehyde dehydrogenase: M_4abutn_c + M_h2o_c + M_nad_c = M_4abut_c + 2.0 M_h_c + M_nadh_c
R_ABUTt2r	-1000	1000	#4-aminobutyrate reversible transport in via proton symport: M_4abut_e + M_h_e = M_4abut_c + M_h_c
R_ABUTt2rL	0	0	#4-aminobutyrate reversible transport in via proton symport (lysosome): M_4abut_l + M_h_l = M_4abut_c + M_h_c
R_ABUTt4_2_r	1000	-1000	#4-aminobutyrate reversible transport in via sodium symport (1:2): M_4abut_e + 2.0 M_na1_e = M_4abut_c + 2.0 M_na1_c
R_ACACT10m	0.043197	0.043197	#acetyl-CoA C-acetyltransferase, mitochondrial: M_2maacoa_m + M_coa_m = M_accoa_m + M_ppcoa_m
R_ACACT1r	-0.133692	-0.133692	#acetyl-CoA C-acetyltransferase: 2.0 M_accoa_c = M_aacoa_c + M_coa_c
R_ACACT1rm	0	0	#acetyl-CoA C-acetyltransferase, mitochondrial: 2.0 M_accoa_m = M_aacoa_m + M_coa_m
R_ACACT1x	0	0	#acetyl-CoA C-acetyltransferase, mitochondrial: 2.0 M_accoa_x = M_aacoa_x + M_coa_x
R_ACACt2	-1000	-1000	#acetoacetate transport via proton symport: M_acac_e + M_h_e = M_acac_c + M_h_c
R_ACACt2m	177.589	973.507	#Acetoacetate mitochondrial transport via H+ symport: M_acac_c + M_h_c = M_acac_m + M_h_m
R_ACACT4p	0	0	#acetyl-CoA C-acetyltransferase (octanoyl-CoA), peroxisomal: M_3odcoa_x + M_coa_x = M_accoa_x + M_occoa_x
R_ACACT5p	0	4.53989e-25	#acetyl-CoA C-acyltransferase (decanoyl-CoA), peroxisomal: M_3oddcoa_x + M_coa_x = M_accoa_x + M_dcacoa_x
R_ACACT6p	-1.50248e-13	-1.50248e-13	#acetyl-CoA C-acetyltransferase (dodecanoyl), peroxisomal: M_3otdcoa_x + M_coa_x = M_accoa_x + M_ddcacoa_x
R_ACACT7p	0	-1.50248e-13	#acetyl-CoA acyltransferase (tetradecanoyl-CoA), peroxisomal: M_3ohdcoa_x + M_coa_x = M_accoa_x + M_tdcoa_x
R_ACACT8p	0	0	#acetyl-CoA acyltransferase (hexadecanoyl-CoA), peroxisomal: M_3ohodcoa_x + M_coa_x = M_accoa_x + M_pmtcoa_x
R_ACACT9p	0	0	#acetyl-CoA acyltransferase (tetracosanoyl-CoA), peroxisomal: M_3ohxccoa_x + M_coa_x = M_accoa_x + M_ttccoa_x
R_ACACtx	-0.097681	-0.097681	#acetoacetate intracellular transport unknown mechanism: M_acac_c = M_acac_x
R_ACALDt	0	0	#acetaldehyde reversible transport: M_acald_e = M_acald_c
R_ACALDtm	0	0	#acetaldehyde mitochondrial diffusion: M_acald_m = M_acald_c
R_ACALDtr	0	0	#acetaldehyde reversible transport (ER): M_acald_r = M_acald_c
R_ACALDtx	0	0	#acetaldehyde peroxisomal diffusion: M_acald_x = M_acald_c
R_ACCOAC	0.006	0.332999	#acetyl-CoA carboxylase: M_accoa_c + M_atp_c + 2.0 M_h_c + M_hco3_c = M_adp_c + M_malcoa_c + M_pi_c
R_ACCOACm	0	0	#Acetyl-Coa carboxylase, beta isoform: M_accoa_m + M_atp_m + M_hco3_m = M_adp_m + 2.0 M_h_m + M_malcoa_m + M_pi_m
R_ACCOAgt	0	0	#acetyl-coa transport: M_accoa_c = M_accoa_g
R_ACCOAL	0	0	#acetate-CoA ligase (ADP-forming): M_atp_c + M_coa_c + 3.0 M_h_c + M_ppa_c = M_adp_c + M_pi_c + M_ppcoa_c
R_ACCOALm	0	0	#acetate-CoA ligase (AMP-forming): M_atp_m + M_coa_m + M_ppa_m = M_amp_m + M_h_m + M_ppcoa_m + M_ppi_m
R_ACCOAtn	1000	1000	#acetyl-CoA transport, nuclear: M_accoa_c = M_accoa_n
R_ACCOAtr	-998.873	-1000	#acetyl-coa transport: M_accoa_c = M_accoa_r
R_ACETONEt2	0	0	#acetone transport via proton symport: M_acetone_e + M_h_e = M_acetone_c + M_h_c
R_ACETONEt2m	0	0	#acetone mitochondrial transport via proton symport: M_acetone_c + M_h_c = M_acetone_m + M_h_m
R_ACGAGBSIDEtg	0	0	#acgagbside hs intracellular transport: M_acgagbside_hs_c = M_acgagbside_hs_g
R_ACGAGBSIDEtl	0	0	#acgagbside hs intracellular transport: M_acgagbside_hs_c = M_acgagbside_hs_l
R_ACGALFUCGALACGALFUC12GAL14ACGLCGALGLUSIDEte	0	0	#blood group intracellular transport: M_acgalfucgalacgalfuc12gal14acglcgalgluside_hs_e = M_acgalfucgalacgalfuc12gal14acglcgalgluside_hs_c
R_ACGALFUCGALACGALFUC12GAL14ACGLCGALGLUSIDEtg	0	0	#blood group intracellular transport: M_acgalfucgalacgalfuc12gal14acglcgalgluside_hs_g = M_acgalfucgalacgalfuc12gal14acglcgalgluside_hs_c
R_ACGALFUCGALACGALFUCGALACGLCGAL14ACGLCGALGLUSIDEte	0	0	#blood group intracellular transport: M_acgalfucgalacgalfucgalacglcgal14acglcgalgluside_hs_e = M_acgalfucgalacgalfucgalacglcgal14acglcgalgluside_hs_c
R_ACGALFUCGALACGALFUCGALACGLCGAL14ACGLCGALGLUSIDEtg	0	0	#blood group intracellular transport: M_acgalfucgalacgalfucgalacglcgal14acglcgalgluside_hs_g = M_acgalfucgalacgalfucgalacglcgal14acglcgalgluside_hs_c
R_ACGALK	0	0	#N-acetylgalactosamine kinase: M_acgal_c + M_atp_c + 2.0 M_h_c = M_acgal1p_c + M_adp_c
R_ACGALK2	0	0	#N-acetylgalactosamine kinase (ITP): M_acgal_c + M_itp_c = M_acgal1p_c + M_h_c + M_idp_c
R_ACGALtlg	0	0	#N-acetyl-galactosamine intracellular transport: M_acgal_g = M_acgal_c
R_ACGALtly	0	0	#N-acetyl-galactosamine lysosomal efflux: M_acgal_l = M_acgal_c
R_ACGAM2E	3.17335e-14	1.21678e-14	#N-acetylglucosamine 2-epimerase: M_acgam_c = M_acmana_c
R_ACGAM6PSi	0	0	#N-acetylglucosamine-6-phosphate synthase: M_accoa_c + M_gam6p_c = M_acgam6p_c + M_coa_c + M_h_c
R_ACGAMK	108.554	108.902	#N-acetylglucosamine kinase: M_acgam_c + M_atp_c + 2.0 M_h_c = M_acgam6p_c + M_adp_c
R_ACGAMPM	108.478	108.709	#phosphoacetylglucosamine mutase: M_acgam6p_c = M_acgam1p_c
R_ACGAMtly	0	0	#N-acetyl-glucosamine lysosomal efflux: M_acgam_l = M_acgam_c
R_ACGBGBSIDEtg	0	0	#acgbgbside hs intracellular transport: M_acgbgbside_hs_c = M_acgbgbside_hs_g
R_ACGBGBSIDEtl	0	0	#acgbgbside hs intracellular transport: M_acgbgbside_hs_c = M_acgbgbside_hs_l
R_ACGPID	9.31644e-29	0	#N-acetylglucosaminylphosphatidylinositol deacetylase: M_acgpail_hs_c + M_h2o_c = M_ac_c + M_gpail_hs_c
R_ACGSm	0	0	#N-acteylglutamate synthase, mitochondrial: M_accoa_m + M_glu_L_m = M_acglu_m + M_coa_m + M_h_m
R_ACHEe	0	0	#Acetylcholinesterase: M_ach_e + M_h2o_e = M_ac_e + M_chol_e + M_h_e
R_ACHtn	1000	1000	#Acetylcholin transport, nuclear trhough pores: M_ach_n = M_ach_c
R_ACHVESSEC	0	0	#Acetylcholine secretion via secretory vesicle (ATP driven): M_ach_c + M_atp_c + M_h2o_c + 2.0 M_h_c = M_ach_e + M_adp_c + M_pi_c
R_ACITL	0.788862	0	#ATP-Citrate lyase: M_atp_c + M_cit_c + M_coa_c + 3.0 M_h_c = M_accoa_c + M_adp_c + M_oaa_c + M_pi_c
R_ACN13ACNGALGBSIDEte	0	0	#acn13acngalgbside hs transport: M_acn13acngalgbside_hs_c = M_acn13acngalgbside_hs_e
R_ACN13ACNGALGBSIDEtg	0	0	#acn13acngalgbside hs intracellular transport: M_acn13acngalgbside_hs_c = M_acn13acngalgbside_hs_g
R_ACN23ACNGALGBSIDEte	0	0	#acn23acngalgbside transport: M_acn23acngalgbside_hs_c = M_acn23acngalgbside_hs_e
R_ACN23ACNGALGBSIDEtg	0	0	#acn23acngalgbside intracellular transport: M_acn23acngalgbside_hs_c = M_acn23acngalgbside_hs_g
R_ACNACNGAL14ACGLCGALGLUSIDEte	0	0	#blood group intracellular transport: M_acnacngal14acglcgalgluside_hs_e = M_acnacngal14acglcgalgluside_hs_c
R_ACNACNGAL14ACGLCGALGLUSIDEtg	0	0	#blood group intracellular transport: M_acnacngal14acglcgalgluside_hs_g = M_acnacngal14acglcgalgluside_hs_c
R_ACNACNGALGBSIDEte	0	0	#acnacngalgbside hs transport: M_acnacngalgbside_hs_c = M_acnacngalgbside_hs_e
R_ACNACNGALGBSIDEtg	0	0	#acnacngalgbside hs intracellular transport: M_acnacngalgbside_hs_c = M_acnacngalgbside_hs_g
R_ACNAM9PL	0	0	#N-Acetylneuraminate 9-phosphate pyruvate-lyase (pyruvate-phosphorylating): M_acmanap_c + M_h2o_c + M_pep_c = M_acnamp_c + M_pi_c
R_ACNAM9PL2	0	0	#N-Acetylneuraminate 9-phosphate pyruvate-lyase (pyruvate-phosphorylating): M_h2o_c + M_man6p_c + M_pep_c = M_kdnp_c + M_pi_c
R_ACNAMlt	-54.2004	-54.2579	#N-acetylneuraminate transport into lysososme: M_acnam_c + M_h_c = M_acnam_l + M_h_l
R_ACNAMPH	0	0	#N-Acetylneuraminate 9-phosphate phosphohydrolase: M_acnamp_c + M_h2o_c = M_acnam_c + M_pi_c
R_ACNAMtn	0	0	#N-acetylneuraminate nuclear import: M_acnam_c = M_acnam_n
R_ACNGALACGLCGAL14ACGLCGALGLUSIDEte	0	0	#blood group intracellular transport: M_acngalacglcgal14acglcgalgluside_hs_e = M_acngalacglcgal14acglcgalgluside_hs_c
R_ACNGALACGLCGAL14ACGLCGALGLUSIDEtg	0	0	#blood group intracellular transport: M_acngalacglcgal14acglcgalgluside_hs_g = M_acngalacglcgal14acglcgalgluside_hs_c
R_ACNMLr	-3.17335e-14	-1.21678e-14	#N-Acetylneuraminate lyase (reversible): M_acnam_c = M_acmana_c + M_pyr_c
R_ACOAD10m	0	0	#acyl-CoA dehydrogenase (2-methylbutanoyl-CoA), mitochondrial: M_2mbcoa_m + M_fad_m = M_2mb2coa_m + M_fadh2_m
R_ACOAD1fm	0	0	#acyl-CoA dehydrogenase (butanoyl-CoA), mitochondrial: M_btcoa_m + M_fad_m = M_b2coa_m + M_fadh2_m
R_ACOAD8m	0	0	#acyl-CoA dehydrogenase (isovaleryl-CoA), mitochondrial: M_fad_m + M_ivcoa_m = M_3mb2coa_m + M_fadh2_m
R_ACOAD9m	0	0	#acyl-CoA dehydrogenase (isobutyryl-CoA), mitochondrial: M_fad_m + M_ibcoa_m = M_2mp2coa_m + M_fadh2_m
R_ACOAHi	0	0	#acetyl-CoA hydrolase: M_accoa_c + M_h2o_c = M_ac_c + M_coa_c + M_h_c
R_ACOAO7p	0	-1.50248e-13	#acyl-CoA oxidase (hexadecanoyl-CoA), peroxisomal: M_o2_x + M_pmtcoa_x = M_h2o2_x + M_hdd2coa_x
R_ACOATA	0	0	#Acetyl-CoA ACP transacylase: M_ACP_c + M_accoa_c = M_acACP_c + M_coa_c
R_ACODA	0	0	#acetylornithine deacetylase: M_acorn_c + M_h2o_c = M_ac_c + M_orn_c
R_ACONT	1000	1000	#aconitase: M_cit_c = M_icit_c
R_ACONTm	-0.788862	-0.788862	#Aconitate hydratase: M_cit_m = M_icit_m
R_ACOX22x	0	0	#acyl-Coenzyme A oxidase 2, branched chain: M_dhcholoylcoa_x + M_fadh2_x + 0.5 M_o2_x = M_fad_x + M_thcholoylcoa_x
R_ACOX2x	0	0	#acyl-Coenzyme A oxidase 2, branched chain: M_cholcoas_x + M_fadh2_x + M_o2_x = M_cholcoads_x + M_fad_x + 2.0 M_h2o_x
R_ACP1_FMN_	0	0	#acid phosphatase (FMN): M_fmn_c + M_h2o_c = M_pi_c + M_ribflv_c
R_ACRNtm	1.23159	0	#O-acetylcarnintine transport into mitochondria via diffusion: M_acrn_c = M_acrn_m
R_ACS	0.0766667	0	#acetyl-CoA synthetase: M_ac_c + M_atp_c + M_coa_c = M_accoa_c + M_amp_c + M_ppi_c
R_ACS2	0	0	#acetyl-CoA synthase (propionate): M_atp_c + M_coa_c + M_ppa_c = M_amp_c + M_ppcoa_c + M_ppi_c
R_ACSm	0	0.982195	#acetyl-CoA synthetase: M_ac_m + M_atp_m + M_coa_m = M_accoa_m + M_amp_m + M_h_m + M_ppi_m
R_ACSOMT	0	0	#S-Adenosyl-L-methionine:N-acetylserotonin O-methyltransferase: M_5hoxindoa_c + M_amet_c = M_5moxact_c + M_ahcys_c + M_h_c
R_ACSRTNMT	0	0	#S-Adenosyl-L-homocysteine:N-acetylserotonin O-methyltransferase: M_Nacsertn_c + M_amet_c = M_ahcys_c + M_h_c + M_melatn_c
R_ACt2m	1000	0.193333	#acetate mitochondrial transport via proton symport: M_ac_c + M_h_c = M_ac_m + M_h_m
R_ACt2r	1000	1000	#acetate reversible transport via proton symport: M_ac_e + M_h_e = M_ac_c + M_h_c
R_ACtg	0	0	#acetate transport, Golgi apparatus: M_ac_c = M_ac_g
R_ACTLMO	0	0	#acetol monooxygenase: M_acetol_c + M_h_c + M_nadph_c + M_o2_c = 2.0 M_h2o_c + M_mthgxl_c + M_nadp_c
R_ACTNMO	0	-4.18212e-22	#acetone monooxygenase: M_acetone_c + M_h_c + M_nadph_c + M_o2_c = M_acetol_c + M_h2o_c + M_nadp_c
R_ACYP	0	0	#acylphosphatase: M_13dpg_c + M_h2o_c = M_3pg_c + M_h_c + M_pi_c
R_ADA	1.4492e-12	0	#Adenosine deaminase: M_adn_c + M_h2o_c + M_h_c = M_ins_c + M_nh4_c
R_ADAe	0	0	#Adenosine deaminase, extracellular: M_adn_e + M_h2o_e + M_h_e = M_ins_e + M_nh4_e
R_ADCim	0	0	#Acetoacetate decarboxylation (irreversible), mitochondrial: M_acac_m + M_h_m = M_acetone_m + M_co2_m
R_ADEt	0	0	#adenine reversible transport, cytosol: M_ade_e = M_ade_c
R_ADEtl	0	0	#adenine facilated transport from lysosome: M_ade_l = M_ade_c
R_ADHAPtx	0	0	#intracellular transport (peroxisome): M_adhap_hs_c = M_adhap_hs_x
R_ADK1	701.692	209.003	#adenylate kinase: M_amp_c + M_atp_c + 6.0 M_h_c = 2.0 M_adp_c
R_ADK1m	1000	1000	#adenylate kinase, mitochondrial: M_amp_m + M_atp_m = 2.0 M_adp_m + M_h_m
R_ADK3	-1000	-1000	#adentylate kinase (GTP): M_amp_c + M_gtp_c + 3.0 M_h_c = M_adp_c + M_gdp_c
R_ADK3m	-636.879	-778.227	#adentylate kinase (GTP): M_amp_m + M_gtp_m = M_adp_m + M_gdp_m
R_ADKd	-1000	-1000	#adenylate kinase (d form): M_damp_c + M_datp_c = 2.0 M_dadp_c
R_ADMDC	0	0	#adenosylmethionine decarboxylase: M_amet_c + M_h_c = M_ametam_c + M_co2_c
R_ADNCYC	0	0	#adenylate cyclase: M_atp_c = M_camp_c + M_ppi_c
R_ADNK1	0	0	#adenosine kinase: M_adn_c + M_atp_c + 2.0 M_h_c = M_adp_c + M_amp_c
R_ADNK1m	363.121	220.79	#adenosine kinase, mitochondrial: M_adn_m + M_atp_m = M_adp_m + M_amp_m + 2.0 M_h_m
R_ADNK3	0	0	#adenosine kinase: M_adn_c + M_gtp_c = M_amp_c + M_gdp_c + M_h_c
R_ADNK4	0	0	#adenosine kinase: M_adn_c + M_dgtp_c = M_amp_c + M_dgdp_c + M_h_c
R_ADNt	-1000	-1000	#adenosine facilated transport in cytosol: M_adn_e = M_adn_c
R_ADNt4	0	0	#adenosine transport (Na/Adn cotransport): M_adn_e + M_na1_e = M_adn_c + M_na1_c
R_ADNt5le	0	0	#adenosine transport (1:2 Na/Adn cotransport): M_adn_e + 2.0 M_na1_e = M_adn_c + 2.0 M_na1_c
R_ADNtl	0	0	#adenosine facilated transport from lysosome: M_adn_l = M_adn_c
R_ADNtm	363.121	220.79	#adenosine facilated transport in mitochondria: M_adn_c = M_adn_m
R_ADPACDAc	0	0	#activation of adipic acid for formation of adipoyl carnitine: M_adpac_c + M_atp_c + M_coa_c = M_adpcoa_c + M_amp_c + M_ppi_c
R_ADPACTD	0	0	#transport into cytosol (diffusion): M_adpac_x = M_adpac_c
R_ADPCOACROT	0	0	#production of adipoyl carnitine: M_adpcoa_x + M_crn_x = M_c6dc_x + M_coa_x
R_ADPCOAPTE	0	0	#thioesterification of adipoyl coA for release into cytosol: M_adpcoa_x + M_h2o_x = M_adpac_x + M_coa_x + M_h_x
R_ADPGLC	0	0	#ADPglucose diphosphatase: M_adpglc_c + M_h2o_c = M_amp_c + M_g1p_c + 2.0 M_h_c
R_ADPMAN	0	0	#ADPmannose diphosphatase: M_adpman_c + M_h2o_c = M_amp_c + 2.0 M_h_c + M_man1p_c
R_ADPRDP	5.60574e-13	0	#ADPribose diphosphatase: M_adprib_c + M_h2o_c = M_amp_c + 2.0 M_h_c + M_r5p_c
R_ADPRDPm	0	0	#ADPribose diphosphatase (mitochondrial): M_adprib_m + M_h2o_m = M_amp_m + 2.0 M_h_m + M_r5p_m
R_ADPRIBt	0	0	#ADPribose transport: M_adprib_e = M_adprib_c
R_ADPT	0	0	#adenine phosphoribosyltransferase: M_ade_c + M_prpp_c = M_amp_c + M_ppi_c
R_ADPtx	429.227	1000	#ADP transporter, peroxisomal: M_adp_c = M_adp_x + 3.0 M_h_x
R_ADRNCOAtx	1.50248e-13	0	#fatty acid intracellular transport: M_adrncoa_c = M_adrncoa_x
R_ADRNCPT1	0	0	#carnitine O-palmitoyltransferase: M_adrncoa_c + M_crn_c = M_adrncrn_c + M_coa_c
R_ADRNCPT2	0	0	#carnitine transferase: M_adrncrn_m + M_coa_m = M_adrncoa_m + M_crn_m
R_ADRNCRNt	0	0	#transport into the mitochondria (carnitine): M_adrncrn_c = M_adrncrn_m
R_ADRNLPVESSEC	0	0	#Adrenaline secretion via secretory vesicle (ATP driven): M_adrnl_c + M_atp_c + M_h2o_c + 2.0 M_h_c = M_adp_c + M_adrnl_e + M_pi_c
R_ADRNt	-1000	-1000	#fatty acid transport via diffusion: M_adrn_e = M_adrn_c
R_ADSELK	0	0	#adenylyl-selenate kinase: M_adsel_c + M_atp_c + 2.0 M_h_c = M_3padsel_c + M_adp_c
R_ADSK	0.23	0.58	#adenylyl-sulfate kinase: M_aps_c + M_atp_c + 2.0 M_h_c = M_adp_c + M_paps_c
R_ADSL1	0	0	#adenylosuccinate lyase: M_dcamp_c = M_amp_c + M_fum_c
R_ADSL2	0	0	#adenylosuccinate lyase: M_25aics_c = M_aicar_c + M_fum_c
R_ADSS	0	0	#adenylosuccinate synthase: M_asp_L_c + M_gtp_c + M_imp_c = M_dcamp_c + M_gdp_c + 2.0 M_h_c + M_pi_c
R_AFLATOXINte	0	0	#xenobiotic transport: M_aflatoxin_e = M_aflatoxin_c
R_AG13T10g	0	0	#N-acetyllactosaminide beta-1,3-N-acetylglucosaminyltransferase, Golgi apparatus: M_ksi_pre18_g + M_uacgam_g = M_h_g + M_ksi_pre19_g + M_udp_g
R_AG13T11g	0	0	#N-acetyllactosaminide beta-1,3-N-acetylglucosaminyltransferase, Golgi apparatus: M_ksi_pre21_g + M_uacgam_g = M_h_g + M_ksi_pre22_g + M_udp_g
R_AG13T12g	0	0	#N-acetyllactosaminide beta-1,3-N-acetylglucosaminyltransferase, Golgi apparatus: M_ksi_pre24_g + M_uacgam_g = M_h_g + M_ksi_pre25_g + M_udp_g
R_AG13T13g	0	0	#N-acetyllactosaminide beta-1,3-N-acetylglucosaminyltransferase, Golgi apparatus: M_ksi_pre27_g + M_uacgam_g = M_h_g + M_ksi_pre28_g + M_udp_g
R_AG13T14g	0	0	#N-acetyllactosaminide beta-1,3-N-acetylglucosaminyltransferase, Golgi apparatus: M_ksi_pre30_g + M_uacgam_g = M_h_g + M_ksi_pre31_g + M_udp_g
R_AG13T15g	0	0	#N-acetyllactosaminide beta-1,3-N-acetylglucosaminyltransferase, Golgi apparatus: M_ksi_pre33_g + M_uacgam_g = M_h_g + M_ksi_pre34_g + M_udp_g
R_AG13T16g	0	0	#N-acetyllactosaminide beta-1,3-N-acetylglucosaminyltransferase, Golgi apparatus: M_ksii_core4_pre2_g + M_uacgam_g = M_h_g + M_ksii_core4_pre3_g + M_udp_g
R_AG13T17g	0	0	#N-acetyllactosaminide beta-1,3-N-acetylglucosaminyltransferase, Golgi apparatus: M_ksii_core4_pre4_g + M_uacgam_g = M_h_g + M_ksii_core4_pre5_g + M_udp_g
R_AG13T18g	0	0	#N-acetyllactosaminide beta-1,3-N-acetylglucosaminyltransferase, Golgi apparatus: M_ksii_core4_pre7_g + M_uacgam_g = M_h_g + M_ksii_core4_pre8_g + M_udp_g
R_AG13T1g	0.0766667	0.193333	#N-acetyllactosaminide beta-1,3-N-acetylglucosaminyltransferase, Golgi apparatus: M_ksii_core2_pre2_g + M_uacgam_g = M_h_g + M_ksii_core2_pre3_g + M_udp_g
R_AG13T2g	0.0766667	0.193333	#N-acetyllactosaminide beta-1,3-N-acetylglucosaminyltransferase, Golgi apparatus: M_ksii_core2_pre4_g + M_uacgam_g = M_h_g + M_ksii_core2_pre5_g + M_udp_g
R_AG13T3g	0.0766667	0.193333	#N-acetyllactosaminide beta-1,3-N-acetylglucosaminyltransferase, Golgi apparatus: M_ksii_core2_pre7_g + M_uacgam_g = M_h_g + M_ksii_core2_pre8_g + M_udp_g
R_AG13T4g	0	0	#N-acetyllactosaminide beta-1,3-N-acetylglucosaminyltransferase, Golgi apparatus: M_ksi_pre1_g + M_uacgam_g = M_h_g + M_ksi_pre2_g + M_udp_g
R_AG13T5g	0	0	#N-acetyllactosaminide beta-1,3-N-acetylglucosaminyltransferase, Golgi apparatus: M_ksi_pre3_g + M_uacgam_g = M_h_g + M_ksi_pre4_g + M_udp_g
R_AG13T6g	0	0	#N-acetyllactosaminide beta-1,3-N-acetylglucosaminyltransferase, Golgi apparatus: M_ksi_pre6_g + M_uacgam_g = M_h_g + M_ksi_pre7_g + M_udp_g
R_AG13T7g	0	0	#N-acetyllactosaminide beta-1,3-N-acetylglucosaminyltransferase, Golgi apparatus: M_ksi_pre9_g + M_uacgam_g = M_h_g + M_ksi_pre10_g + M_udp_g
R_AG13T8g	0	0	#N-acetyllactosaminide beta-1,3-N-acetylglucosaminyltransferase, Golgi apparatus: M_ksi_pre12_g + M_uacgam_g = M_h_g + M_ksi_pre13_g + M_udp_g
R_AG13T9g	0	0	#N-acetyllactosaminide beta-1,3-N-acetylglucosaminyltransferase, Golgi apparatus: M_ksi_pre15_g + M_uacgam_g = M_h_g + M_ksi_pre16_g + M_udp_g
R_AGDC	0.0766667	0.193333	#N-acetylglucosamine-6-phosphate deacetylase: M_acgam6p_c + M_h2o_c = M_ac_c + M_gam6p_c
R_AGLPC	0	0	#alkyl acylglycerol phosphocholine transferase: M_ak2g_hs_c + M_cdpchol_c = M_ak2gchol_hs_c + M_cmp_c + M_h2o_c + M_h_c
R_AGLPED	0	0	#alkyl acyl glycerophosphoethanolamine desaturase: M_ak2gpe_hs_c + M_h_c + M_nadph_c + M_o2_c = M_dak2gpe_hs_c + 2.0 M_h2o_c + M_nadp_c
R_AGLPET	0	0	#alkyl acylglycerol phosphoethanolamine transferase: M_ak2g_hs_c + M_cdpea_c + M_h_c = M_ak2gpe_hs_c + M_cmp_c + M_h2o_c
R_AGLPH	0	0	#alkyl glycerol phosphate hydrolase: M_ak2gp_hs_c + M_h2o_c = M_ak2g_hs_c + M_pi_c
R_AGLPR	0	0	#alkyl glycerol phosphate reductase: M_akdhap_hs_c + M_h_c + M_nadph_c = M_akgp_hs_c + M_nadp_c
R_AGLPT	0	0	#alkyl glycerol phosphate acyltransferase: M_Rtotal2_c + M_akgp_hs_c + M_h_c = M_ak2gp_hs_c + M_h2o_c
R_AGMTm	0	1.11759e-13	#agmatinase (m): M_agm_m + M_h2o_m = M_ptrc_m + M_urea_m
R_AGPAT1	0	0	#1-acylglycerol-3-phosphate O-acyltransferase 1: M_Rtotal2coa_c + M_alpa_hs_c = M_coa_c + M_pa_hs_c
R_AGPex	0	0	#alkyl glycerol phosphate transport: M_akdhap_hs_c = M_akdhap_hs_x
R_AGPRim	0	0	#N-acetyl-g-glutamyl-phosphate reductase, irreversible, mitochondrial: M_acg5p_m + M_h_m + M_nadph_m = M_acg5sa_m + M_nadp_m + M_pi_m
R_AGPSx	0	0	#alkylglycerone phosphate synthase: M_adhap_hs_x + M_alkylR1oh_x = M_Rtotal_x + M_akdhap_hs_x + M_h_x
R_AGTim	0	0	#alanine-glyoxylate transaminase (irreversible), mitochondrial: M_ala_L_m + M_glx_m = M_gly_m + M_pyr_m
R_AGTix	0	1.68649e-22	#alanine-glyoxylate transaminase (irreversible), (peroxisomal): M_ala_L_x + M_glx_x = M_gly_x + M_pyr_x
R_AHANDROSTANGLCte	0	0	#glucuronidated compound transport: M_ahandrostanglc_c + M_atp_c + M_h2o_c + 2.0 M_h_c = M_adp_c + M_ahandrostanglc_e + M_pi_c
R_AHANDROSTANGLCtr	0	0	#glucuronidated compound transport: M_ahandrostanglc_c = M_ahandrostanglc_r
R_AHC	0.014031	0.014031	#adenosylhomocysteinase: M_ahcys_c + M_h2o_c = M_adn_c + M_hcys_L_c
R_AHCYStd	1000	1000	#diffusion of S-Adenosyl-L-homocysteine: M_ahcys_m = M_ahcys_c
R_AHCYSte	0	0	#Transport of S-adenosyl-L-homocysteine: M_ahcys_e = M_ahcys_c
R_AHCYStn	0	0	#S-adenosyl-L-homocysteine nuclear transport: M_ahcys_c = M_ahcys_n
R_AHCYStr	0	0	#S-Adenosyl-L-homocysteine intracellular diffusion: M_ahcys_c = M_ahcys_r
R_AHEXASE2ly	0	0	#beta-N-acetylhexosaminidase, lysosomal: 3.0 M_h2o_l + M_n2m2nmn_l = 3.0 M_acgam_l + M_m2mn_l
R_AHEXASEly	27.0619	27.0323	#beta-N-acetylhexosaminidase, lysosomal: 2.0 M_h2o_l + M_n2m2mn_l = 2.0 M_acgam_l + M_m2mn_l
R_AICART	0	0	#phosphoribosylaminoimidazolecarboxamide formyltransferase: M_10fthf_c + M_aicar_c = M_fprica_c + M_thf_c
R_AICARte	0	0	#Transport of 5-amino-1-(5-phospho-D-ribosyl)imidazole-4-carboxamide(2-): M_aicar_e = M_aicar_c
R_AIRCr	0	0	#phosphoribosylaminoimidazole carboxylase: M_air_c + M_co2_c = M_5aizc_c + M_h_c
R_AK2LGCHOLt	0	0	#1-alkyl 2-acylglycerol 3-phosphocholine transport: M_ak2lgchol_hs_e = M_ak2lgchol_hs_c
R_AKGDm	0	0	#2-oxoglutarate dehydrogenase: M_akg_m + M_coa_m + M_nad_m = M_co2_m + M_nadh_m + M_succoa_m
R_AKGMALtm	-1000	-1000	#alpha-ketoglutarate/malate transporter: M_akg_m + M_mal_L_c = M_akg_c + M_mal_L_m
R_AKGt4_3	-1000	686.554	#AKG transport via sodium symport: M_akg_e + 3.0 M_na1_e = M_akg_c + 3.0 M_na1_c
R_AKGtp	0	0	#AKG transporter, peroxisome: M_akg_c = M_akg_x
R_AKR1C1	0	0	#aldo-keto reductase family 1, member C1 (chlordecone reductase; 3-alpha hydroxysteroid dehydrogenase, type I; dihydrodiol dehydrogenase 4): M_h_c + M_nadph_c + M_prgstrn_c = M_aprgstrn_c + M_nadp_c
R_AKR1C41	0	0	#aldo-keto reductase family 1, member C4 (chlordecone reductase; 3-alpha hydroxysteroid dehydrogenase, type I; dihydrodiol dehydrogenase 4): M_h_c + M_nadh_c + M_xol7ah_c = M_nad_c + M_xol7ah2_c
R_AKR1C42	0	0	#aldo-keto reductase family 1, member C4 (chlordecone reductase; 3-alpha hydroxysteroid dehydrogenase, type I; dihydrodiol dehydrogenase 4): M_h_c + M_nadh_c + M_xoldioloneh_c = M_nad_c + M_xoltriol_c
R_AKR1D	0	-1.15759e-13	#aldo-keto reductase family 1, member D1 (delta 4-3-ketosteroid-5-beta-reductase): M_h_c + M_nadph_c + M_xol7aone_c = M_nadp_c + M_xol7ah_c
R_AKR1D2	0	0	#aldo-keto reductase family 1, member D1 (delta 4-3-ketosteroid-5-beta-reductase): M_h_c + M_nadph_c + M_xoldiolone_c = M_nadp_c + M_xoldioloneh_c
R_ALA_DASH_DTDe	0	0	#exit of D-alanine from the enterocytes: M_ala_D_c = M_ala_D_e
R_ALAALACNc	0	0	#ALAALACNc: M_alaala_c + M_h2o_c = 2.0 M_ala_L_c
R_ALAALAPEPT1tc	0	0	#transport of Alanylalanine by the apical PEPT1 amino acid transporters across the brush border cells of the enterocytes of the intestine and renal cells: M_alaala_e + M_h_e = M_alaala_c + M_h_c
R_ALAASNNaEx	1000	1000	#L-alanine/L-asparagine Na-dependent exchange (Ala-L in): M_ala_L_e + M_asn_L_c + M_na1_e = M_ala_L_c + M_asn_L_e + M_na1_c
R_ALAATB0tc	0	0	#transport of L-Alanine into the intestinal cells by ATB0 transporter: M_ala_L_e + M_cl_e + 2.0 M_na1_e = M_ala_L_c + M_cl_c + 2.0 M_na1_c
R_ALACYSNaEx	0	0	#L-alanine/L-cysteine Na-dependent exchange (Ala-L in): M_ala_L_e + M_cys_L_c + M_na1_e = M_ala_L_c + M_cys_L_e + M_na1_c
R_ALADGLNexR	-1000	-1000	#L-alanine/glutamine reversible exchange: M_ala_D_e + M_gln_L_c = M_ala_D_c + M_gln_L_e
R_ALADGLYexR	0	0	#D-alanine/glycine reversible exchange: M_ala_D_e + M_gly_c = M_ala_D_c + M_gly_e
R_ALAGLNexR	-1000	-1000	#L-alanine/glutamine reversible exchange: M_ala_L_e + M_gln_L_c = M_ala_L_c + M_gln_L_e
R_ALAGLNNaEx	0	0	#L-alanine/L-glutamine Na-dependent exchange (Ala-L in): M_ala_L_e + M_gln_L_c + M_na1_e = M_ala_L_c + M_gln_L_e + M_na1_c
R_ALAGLYexR	-1000	-1000	#L-alanine/glycine reversible exchange: M_ala_L_e + M_gly_c = M_ala_L_c + M_gly_e
R_ALAR	0	499.996	#alanine racemase: M_ala_L_c = M_ala_D_c
R_ALASERNaEx	0	0	#L-alanine/L-serine Na-dependent exchange (Ala-L in): M_ala_L_e + M_na1_e + M_ser_L_c = M_ala_L_c + M_na1_c + M_ser_L_e
R_ALASm	0	0	#5-aminolevulinate synthase: M_gly_m + M_h_m + M_succoa_m = M_5aop_m + M_co2_m + M_coa_m
R_ALAt2r	1000	0.0055	#L-alanine reversible transport via proton symport: M_ala_L_e + M_h_e = M_ala_L_c + M_h_c
R_ALAt2rL	0	0	#L-alanine reversible transport via proton symport (lysosome): M_ala_L_l + M_h_l = M_ala_L_c + M_h_c
R_ALAt4	1000	1000	#Alanine-Sodium symporter: M_ala_L_e + M_na1_e = M_ala_L_c + M_na1_c
R_ALATA_L	-999.988	-990.656	#L-alanine transaminase: M_akg_c + M_ala_L_c = M_glu_L_c + M_pyr_c
R_ALATHRNaEx	0	1000	#L-alanine/L-threonine Na-dependent exchange (Ala-L in): M_ala_L_e + M_na1_e + M_thr_L_c = M_ala_L_c + M_na1_c + M_thr_L_e
R_ALAtN1	-1000	-1000	#Alanine transport (Na, H coupled): M_ala_L_e + M_h_c + 2.0 M_na1_e = M_ala_L_c + M_h_e + 2.0 M_na1_c
R_ALAyLATthc	0	1000	#transport of Alanine by y+LAT1 or y+LAT2 with co-transporter of h in small intestine and kidney: M_ala_L_e + M_arg_L_c + M_h_e = M_ala_L_c + M_arg_L_e + M_h_c
R_ALCD1	0	0	#alcohol dehydrogenase (methanol): M_meoh_c + M_nad_c = M_fald_c + M_h_c + M_nadh_c
R_ALCD21_D	0	0	#alcohol dehydrogenase (D-1,2-propanediol): M_12ppd_R_c + M_nad_c = M_h_c + M_lald_D_c + M_nadh_c
R_ALCD21_L	193.941	1.42154	#alcohol dehydrogenase (L-1,2-propanediol): M_12ppd_S_c + M_nad_c = M_h_c + M_lald_L_c + M_nadh_c
R_ALCD22_D	1.76893e-13	1.76893e-13	#alcohol dehydrogenase (D-lactaldehyde): M_lald_D_c + M_nad_c = M_h_c + M_mthgxl_c + M_nadh_c
R_ALCD22_L	193.941	0	#alcohol dehydrogenase (L-lactaldehyde): M_lald_L_c + M_nad_c = M_h_c + M_mthgxl_c + M_nadh_c
R_ALCD2if	0	0	#alcohol dehydrogenase, forward rxn (ethanol -> acetaldehyde): M_etoh_c + M_nad_c = M_acald_c + M_h_c + M_nadh_c
R_ALCD2yf	0	0	#alcohol dehydrogenase (ethanol, NADP), forward reaction: M_etoh_c + M_nadp_c = M_acald_c + M_h_c + M_nadph_c
R_ALDD20x	0	0	#aldehyde dehydrogenase (indole-3-acetaldehyde, NAD): M_h2o_c + M_id3acald_c + M_nad_c = 2.0 M_h_c + M_ind3ac_c + M_nadh_c
R_ALDD20xm	0	0	#aldehyde dehydrogenase (indole-3-acetaldehyde, NAD), mitochondrial: M_h2o_m + M_id3acald_m + M_nad_m = 2.0 M_h_m + M_ind3ac_m + M_nadh_m
R_ALDD21	0	0	#aldehyde dehydrogenase (pristanal, NAD): M_h2o_c + M_nad_c + M_pristanal_c = 2.0 M_h_c + M_nadh_c + M_prist_c
R_ALDD2x	0	0	#aldehyde dehydrogenase (acetaldehyde, NAD): M_acald_c + M_h2o_c + M_nad_c = M_ac_c + 2.0 M_h_c + M_nadh_c
R_ALDD2xm	0	0	#aldehyde dehydrogenase (acetylaldehyde, NAD), mitochondrial: M_acald_m + M_h2o_m + M_nad_m = M_ac_m + 2.0 M_h_m + M_nadh_m
R_ALDD2y	0	0	#aldehyde dehydrogenase (acetaldehyde, NADP): M_acald_c + M_h2o_c + M_nadp_c = M_ac_c + 2.0 M_h_c + M_nadph_c
R_ALDSTRNte	0	0	#aldosterone transport: M_aldstrn_c = M_aldstrn_e
R_ALDSTRNtm	0	0	#aldosterone intracellular transport: M_aldstrn_c = M_aldstrn_m
R_ALKP	0	0	#alkaline phosphatase: M_dhap_c + M_h2o_c = M_dha_c + M_pi_c
R_ALOX12	0	0	#Arachidonate 12-lipoxygenase: M_arachd_c + M_o2_c = M_12HPET_c
R_ALOX12R	0	0	#Arachidonate 12-lipoxygenase R: M_arachd_c + M_o2_c = M_12RHPET_c
R_ALOX15	0	0	#Arachidonate 15-lipoxygenase: M_arachd_c + M_o2_c = M_15HPET_c
R_ALOX5	0	0	#Arachidonate 5-lipoxygenase: M_arachd_c + M_o2_c = M_5HPET_c
R_ALOX52	0	-1.46395e-13	#Arachidonate 5-lipoxygenase: M_5HPET_c = M_h2o_c + M_leuktrA4_c
R_ALR2	193.941	1.42154	#aldose reductase (methylglyoxal): M_h_c + M_mthgxl_c + M_nadph_c = M_acetol_c + M_nadp_c
R_ALR3	193.941	1.42154	#aldose reductase (acetol): M_acetol_c + M_h_c + M_nadph_c = M_12ppd_S_c + M_nadp_c
R_AMACR2p	71.922	71.9555	#alpha-methylacyl-CoA racemase (reductase): M_dhcholestancoa_x + 0.5 M_o2_x = M_dhcholoylcoa_x + M_h2o_x
R_AMACR2r	0	0	#alpha-methylacyl-CoA racemase (reductase): M_dhcholestancoa_r + 0.5 M_o2_r = M_dhcholoylcoa_r + M_h2o_r
R_AMACRp	0	0	#alpha-methylacyl-CoA racemase: M_cholcoar_x = M_cholcoas_x
R_AMACRr	0	0	#alpha-methylacyl-CoA racemase: M_cholcoar_r = M_cholcoas_r
R_AMANK	0	0	#N-acetyl-D-mannosamine kinase: M_acmana_c + M_atp_c + 2.0 M_h_c = M_acmanap_c + M_adp_c
R_AMCOXO	0.006982	0.006982	#2-aminomuconate reductase: M_amuco_c + M_h2o_c + M_h_c + M_nadph_c = M_2oxoadp_c + M_nadp_c + M_nh4_c
R_AMETr	0	0	#S-Adenosyl-L-methionine intracellular diffusion: M_amet_c = M_amet_r
R_AMETt2m	-1000	-1000	#S-Adenosyl-L-methionine reversible transport, mitochondrial: M_ahcys_m + M_amet_c = M_ahcys_c + M_amet_m
R_AMETtd	1000	1000	#diffusion of S-Adenosyl-L-methionine: M_amet_c = M_amet_m
R_AMETtn	0	0	#S-adenosyl-L-methionine nuclear transport: M_amet_c = M_amet_n
R_AMPDA	0	3.39726e-12	#Adenosine monophosphate deaminase: M_amp_c + M_h2o_c + M_h_c = M_imp_c + M_nh4_c
R_AMPTASECG	0	0	#alanyl aminopeptidase (cys-gly): M_cgly_c + M_h2o_c = M_cys_L_c + M_gly_c
R_AMPTASECGe	0	0	#alanyl aminopeptidase (cys-gly) (e): M_cgly_e + M_h2o_e = M_cys_L_e + M_gly_e
R_AMPtp	-1000	-1000	#AMP transporter, peroxisome: M_amp_c = M_amp_x
R_AMPtr	0	0	#AMP transporter, endoplasmic reticulum: M_amp_c = M_amp_r
R_AMY1e	0	0	#alpha-amylase, extracellular (strch1 -> strch2): 8.0 M_h2o_e + M_strch1_e = 8.0 M_glc_D_e + M_strch2_e
R_AMY2e	0	0	#alpha-amylase, extracellular (glygn2 -> glygn4): M_glygn2_e + 8.0 M_h2o_e = 8.0 M_glc_D_e + M_glygn4_e
R_ANDRSTRNGLCte	0	0	#glucuronidated compound transport: M_andrstrnglc_c + M_atp_c + M_h2o_c + 2.0 M_h_c = M_adp_c + M_andrstrnglc_e + M_pi_c
R_ANDRSTRNGLCtr	0	0	#glucuronidated compound transport (ER): M_andrstrnglc_c = M_andrstrnglc_r
R_ANDRSTRNte	0	0	#androsterone transport: M_andrstrn_e = M_andrstrn_c
R_ANDRSTRNtr	0	0	#androsterone intracellular transport: M_andrstrn_r = M_andrstrn_c
R_ANTHte	0	0	#Transport of anthranilate: M_anth_e = M_anth_c
R_ANTIPYRENEte	0	0	#xenobiotic transport: M_antipyrene_e = M_antipyrene_c
R_AOBUTDsm	1.28334	1.42154	#L-2-amino-3-oxobutanoate decarboxylation, mitochondrial (spontaneous): M_2aobut_m + M_h_m = M_aact_m + M_co2_m
R_AP4AH1	0	0	#Ap4A hydrolase, asymmetrically: M_ap4a_c + M_h2o_c = M_amp_c + M_atp_c + 2.0 M_h_c
R_APAT2rm	-7.4891e-26	0	#3-Aminopropanoate:2-oxoglutarate aminotransferase (m): M_akg_m + M_ala_B_m = M_glu_L_m + M_msa_m
R_APNNOXte	0	0	#xenobiotic transport: M_apnnox_e = M_apnnox_c
R_APOC_LYS_BTNP	0	0	#proteolysis of apoC-Lys-btn: M_apoC_Lys_btn_c + M_h2o_c = M_apoC_c + M_biocyt_c
R_APOC_LYS_BTNPm	0	0	#proteolysis of apoC-Lys-btn, mitochondrial: M_apoC_Lys_btn_m + M_h2o_m = M_apoC_m + M_biocyt_m
R_APOCF	0	0	#Apocarboxylase formation: M_apoC_c + M_lys_L_c = M_apoC_Lys_c + M_h2o_c + M_h_c
R_APOCFm	0	0	#Apocarboxylase formation, mitochondrial: M_apoC_m + M_lys_L_m = M_apoC_Lys_m + M_h2o_m + M_h_m
R_APPNNte	0	0	#xenobiotic transport: M_appnn_e = M_appnn_c
R_APRGSTRNte	0	0	#hydroxyprogesterone transport: M_aprgstrn_e = M_aprgstrn_c
R_APRTO2	0	0	#N-acetylputrescine: oxygen oxireductase (deaminating): M_aprut_c + M_h2o_c + M_o2_c = M_h2o2_c + M_n4abutn_c + M_nh4_c
R_AQCOBALt	0	0	#Aquacob(III)alamin uptake: M_aqcobal_e = M_aqcobal_c
R_ARAB_Lt	0	0	#L-arabinoase extracellular transport: M_arab_L_e = M_arab_L_c
R_ARABR	0	0	#arabinose reductase: M_arab_L_c + M_h_c + M_nadph_c = M_abt_c + M_nadp_c
R_ARACHCOAtx	0	0	#fatty acid intracellular transport: M_arachcoa_c = M_arachcoa_x
R_ARACHCPT1	0	0	#carnitine transferase: M_arachcoa_c + M_crn_c = M_arachcrn_c + M_coa_c
R_ARACHCPT2	0	0	#carnitine transferase: M_arachcrn_m + M_coa_m = M_arachcoa_m + M_crn_m
R_ARACHCRNt	0	0	#transport into the mitochondria (carnitine): M_arachcrn_c = M_arachcrn_m
R_ARACHDCOAtx	0.001	-989.817	#fatty acid intracellular transport: M_arachdcoa_c = M_arachdcoa_x
R_ARACHDt2	-1000	-1000	#fatty acid transport via diffusion: M_arachd_e = M_arachd_c
R_ARACHDtr	-1000	-1000	#intracellular transport: M_arachd_c = M_arachd_r
R_ARACHFATPc	0	0	#Uptake of arachidate by the enterocytes: M_arach_e + M_atp_c + M_coa_c = M_amp_c + M_arachcoa_c + M_ppi_c
R_ARACHt	-1000	-1000	#fatty acid transport via diffusion: M_arach_e = M_arach_c
R_ARGATB0tc	0	1000	#transport of L-Arginine into the intestinal cells by ATB0 transporter: M_arg_L_e + M_cl_e + 2.0 M_na1_e = M_arg_L_c + M_cl_c + 2.0 M_na1_c
R_ARGDCm	0	1.11759e-13	#arginine decarboxylase (m): M_arg_L_m + M_h_m = M_agm_m + M_co2_m
R_ARGLYSex	0	0	#Arginine/Lysine exchanger (Arg in): M_arg_L_e + M_lys_L_c = M_arg_L_c + M_lys_L_e
R_ARGN	51.3156	0	#arginase: M_arg_L_c + M_h2o_c = M_orn_c + M_urea_c
R_ARGNm	0	51.3739	#arginase (m): M_arg_L_m + M_h2o_m = M_orn_m + M_urea_m
R_ARGSL	51.2453	51.3037	#argininosuccinate lyase: M_argsuc_c = M_arg_L_c + M_fum_c
R_ARGSS	51.2453	51.3037	#argininosuccinate synthase: M_asp_L_c + M_atp_c + M_citr_L_c = M_amp_c + M_argsuc_c + M_h_c + M_ppi_c
R_ARGt4	0	0	#L-arginine transport in via sodium symport: M_arg_L_e + M_na1_e = M_arg_L_c + M_na1_c
R_ARGtiDF	1000	1000	#L-arginine transport via diffusion (extracellular to cytosol): M_arg_L_e = M_arg_L_c
R_ARGtm	0	51.3739	#arginine mitochondrial transport via ornithine carrier: M_arg_L_c + M_h_m = M_arg_L_m + M_h_c
R_ARSA	0	0	#Arylsulfatase A: M_h2o_l + M_sgalside_hs_l = M_galside_hs_l + M_h_l + M_so4_l
R_ARTCOAL1	0	0	#R group coenzyme a ligase: M_Rtotalcoa_c + M_h2o_c = M_Rtotal_c + M_coa_c + M_h_c
R_ARTCOAL2	0	0	#R group coenzyme a ligase: M_Rtotal2coa_c + M_h2o_c = M_Rtotal2_c + M_coa_c + M_h_c
R_ARTCOAL3	0	0	#R group coenzyme a ligase: M_Rtotal3coa_c + M_h2o_c = M_Rtotal3_c + M_coa_c + M_h_c
R_ARTFR11	0	0	#R group artificial flux: M_pmtcoa_c = M_R1coa_hs_c
R_ARTFR12	0	0	#R group artificial flux (C16:1): M_fadh2_m + M_hdcoa_c = M_R1coa_hs_c + M_fad_m
R_ARTFR13	0	0	#R group artificial flux: M_tdcoa_c = 0.875 M_R1coa_hs_c
R_ARTFR202	0	0	#R group artificial flux (C18:3, n-3): 2.0 M_fadh2_m + M_h_m + M_lnlncacoa_c + M_nadph_m = 1.125 M_R2coa_hs_c + 2.0 M_fad_m + M_nadp_m
R_ARTFR203	0	0	#R group artificial flux: 2.0 M_fadh2_m + M_h_m + M_lnlncgcoa_c + M_nadph_m = 1.125 M_R2coa_hs_c + 2.0 M_fad_m + M_nadp_m
R_ARTFR204	0	0	#R group artificial flux: 2.0 M_fadh2_m + 2.0 M_h_m + 2.0 M_nadph_m + M_strdnccoa_c = 1.125 M_R2coa_hs_c + 2.0 M_fad_m + 2.0 M_nadp_m
R_ARTFR205	0	0	#R group artificial flux: M_dlnlcgcoa_c + 2.0 M_fadh2_m + M_h_m + M_nadph_m = 1.25 M_R2coa_hs_c + 2.0 M_fad_m + M_nadp_m
R_ARTFR206	0	0	#R group artificial flux: M_arachdcoa_c + 2.0 M_fadh2_m + 2.0 M_h_m + 2.0 M_nadph_m = 1.25 M_R2coa_hs_c + 2.0 M_fad_m + 2.0 M_nadp_m
R_ARTFR207	0	0	#R group artificial flux: M_arachcoa_c = 1.25 M_R2coa_hs_c
R_ARTFR208	0	0	#R group artificial flux: 3.0 M_fadh2_m + 2.0 M_h_m + 2.0 M_nadph_m + M_tmndnccoa_c = 1.25 M_R2coa_hs_c + 3.0 M_fad_m + 2.0 M_nadp_m
R_ARTFR209	0	0	#R group artificial flux: M_adrncoa_c + 2.0 M_fadh2_m + 2.0 M_h_m + 2.0 M_nadph_m = 1.375 M_R2coa_hs_c + 2.0 M_fad_m + 2.0 M_nadp_m
R_ARTFR210	0	0	#R group artificial flux: M_fadh2_m + M_h_m + M_lnlccoa_c + M_nadph_m = 1.125 M_R2coa_hs_c + M_fad_m + M_nadp_m
R_ARTFR211	0	0	#R group artificial flux: M_clpndcoa_c + 3.0 M_fadh2_m + 2.0 M_h_m + 2.0 M_nadph_m = 1.375 M_R2coa_hs_c + 3.0 M_fad_m + 2.0 M_nadp_m
R_ARTFR212	0	0	#R group artificial flux: M_dcsptn1coa_c + 3.0 M_fadh2_m + 2.0 M_h_m + 2.0 M_nadph_m = 1.375 M_R2coa_hs_c + 3.0 M_fad_m + 2.0 M_nadp_m
R_ARTFR213	0	0	#R group artificial flux: M_c226coa_c + 3.0 M_fadh2_m + 3.0 M_h_m + 3.0 M_nadph_m = 1.375 M_R2coa_hs_c + 3.0 M_fad_m + 3.0 M_nadp_m
R_ARTFR31	0	0	#R group artificial flux: M_stcoa_c = 1.125 M_R3coa_hs_c
R_ARTFR32	0	0	#R group artificial flux: M_fadh2_m + M_odecoa_c = 1.125 M_R3coa_hs_c + M_fad_m
R_ARTFR33	0	0	#R group artificial flux: M_fadh2_m + M_vacccoa_c = 1.125 M_R3coa_hs_c + M_fad_m
R_ARTFR34	0	0	#R group artificial flux: 2.0 M_fadh2_m + M_lneldccoa_c = 1.125 M_R3coa_hs_c + 2.0 M_fad_m
R_ARTFR41	0	0	#R group artificial flux: M_fadh2_m + M_hdcoa_c = M_R4coa_hs_c + M_fad_m
R_ARTFR42	0	0	#R group artificial flux: M_fadh2_m + M_odecoa_c = 1.125 M_R4coa_hs_c + M_fad_m
R_ARTFR43	0	0	#R group artificial flux: M_fadh2_m + M_vacccoa_c = 1.125 M_R4coa_hs_c + M_fad_m
R_ARTFR44	0	0	#R group artificial flux: 2.0 M_fadh2_m + M_lneldccoa_c = 1.125 M_R4coa_hs_c + 2.0 M_fad_m
R_ARTFR45	0	0	#R group artificial flux: M_fadh2_m + M_nrvnccoa_c = 1.5 M_R4coa_hs_c + M_fad_m
R_ARTFR46	0	0	#R group artificial flux: M_fadh2_m + M_od2coa_c = 1.125 M_R4coa_hs_c + M_fad_m
R_ARTFR51	0	0	#R group artificial flux: M_lgnccoa_c = 1.5 M_R5coa_hs_c
R_ARTFR52	0	0	#R group artificial flux: M_hexccoa_c = 1.625 M_R5coa_hs_c
R_ARTFR53	0	0	#R group artificial flux: M_eicostetcoa_c + 2.0 M_fadh2_m + 2.0 M_h_m + 2.0 M_nadph_m = 1.25 M_R5coa_hs_c + 2.0 M_fad_m + 2.0 M_nadp_m
R_ARTFR54	0	0	#R group artificial flux: 3.0 M_fadh2_m + 2.0 M_h_m + 2.0 M_nadph_m + M_tetpent6coa_c = 1.5 M_R5coa_hs_c + 3.0 M_fad_m + 2.0 M_nadp_m
R_ARTFR55	0	0	#R group artificial flux: 3.0 M_fadh2_m + 2.0 M_h_m + 2.0 M_nadph_m + M_tetpent3coa_c = 1.5 M_R5coa_hs_c + 3.0 M_fad_m + 2.0 M_nadp_m
R_ARTFR56	0	0	#R group artificial flux: 2.0 M_fadh2_m + 2.0 M_h_m + 2.0 M_nadph_m + M_tettet6coa_c = 1.5 M_R5coa_hs_c + 2.0 M_fad_m + 2.0 M_nadp_m
R_ARTFR57	0	0	#R group artificial flux: 3.0 M_fadh2_m + 3.0 M_h_m + 3.0 M_nadph_m + M_tethex3coa_c = 1.5 M_R5coa_hs_c + 3.0 M_fad_m + 3.0 M_nadp_m
R_ARTFR61	0	0	#R group artificial flux: M_fadh2_m + M_hdd2coa_c = M_R6coa_hs_c + M_fad_m
R_ARTPLM1	0	0	#R group to palmitate conversion: M_Rtotalcoa_c = M_pmtcoa_c
R_ARTPLM1m	0	0	#R group to palmitate conversion: M_Rtotalcoa_m = M_pmtcoa_m
R_ARTPLM2	0	0	#R group to palmitate conversion: M_Rtotal2coa_c = M_pmtcoa_c
R_ARTPLM2m	0	0	#R group to palmitate conversion: M_Rtotal2coa_m = M_pmtcoa_m
R_ARTPLM3	0	0	#R group to palmitate conversion: M_Rtotal3coa_c = M_pmtcoa_c
R_ARTPLM3m	0	0	#R group to palmitate conversion: M_Rtotal3coa_m = M_pmtcoa_m
R_ASAH1	0	0	#N-acylsphingosine amidohydrolase: M_crm_hs_l + M_h2o_l = M_Rtotal_l + M_sphings_l
R_ASCBOX	0	0	#ascorbic acid oxidase: M_ascb_L_c + 3.0 M_h_c + 2.0 M_o2s_c = M_dhdascb_c + 2.0 M_h2o2_c
R_ASCBSVCTtc	0	0	#transport of L-Ascorbate by SVCT1 or SVCT2 transporter: M_ascb_L_e + M_atp_c + M_h2o_c + 2.0 M_h_c + M_na1_e = M_adp_c + M_ascb_L_c + M_na1_c + M_pi_c
R_ASCBt	1000	1000	#L-ascorbate transport via facilitated diffusion: M_ascb_L_e = M_ascb_L_c
R_ASCBt4	-1000	-1000	#L-ascorbate transport via proton symport: M_ascb_L_e + M_na1_e = M_ascb_L_c + M_na1_c
R_Asn_X_Ser_Thrtr	-27.0619	-27.0323	#Asn-X-Ser/Thr transport (from ER to lysosome): M_Asn_X_Ser_Thr_r = M_Asn_X_Ser_Thr_l
R_ASNALANaEx	0	0	#L-alanine/L-asparagine Na-dependent exchange (Asn-L in): M_ala_L_c + M_asn_L_e + M_na1_e = M_ala_L_e + M_asn_L_c + M_na1_c
R_ASNATB0tc	0	0	#transport of L-Asparagine into the intestinal cells by ATB0 transporter: M_asn_L_e + M_cl_e + 2.0 M_na1_e = M_asn_L_c + M_cl_c + 2.0 M_na1_c
R_ASNCYSNaEx	0	0	#L-cysteine/L-asparagine Na-dependent exchange (Asn-L in): M_asn_L_e + M_cys_L_c + M_na1_e = M_asn_L_c + M_cys_L_e + M_na1_c
R_ASNGLNNaEx	0	0	#L-glutamine/L-asparagine Na-dependent exchange (Asn-L in): M_asn_L_e + M_gln_L_c + M_na1_e = M_asn_L_c + M_gln_L_e + M_na1_c
R_ASNNm	0	0.037002	#L-asparaginase (mitochondrial): M_asn_L_m + M_h2o_m = M_asp_L_m + M_nh4_m
R_ASNPHELAT2tc	0	0	#transport of L-Asparagine into the cell and efflux of L-Phenylalanine out of the cell by LAT2 on the basolateral surfaces of kidney and intestine.: M_asn_L_e + M_phe_L_c = M_asn_L_c + M_phe_L_e
R_ASNS1	0	0	#asparagine synthase (glutamine-hydrolysing): M_asp_L_c + M_atp_c + M_gln_L_c + M_h2o_c = M_amp_c + M_asn_L_c + M_glu_L_c + M_h_c + M_ppi_c
R_ASNSERNaEx	0	0	#L-serine/L-asparagine Na-dependent exchange (Asn-L in): M_asn_L_e + M_na1_e + M_ser_L_c = M_asn_L_c + M_na1_c + M_ser_L_e
R_ASNt4	0	0	#L-asparagine transport in via sodium symport: M_asn_L_e + M_na1_e = M_asn_L_c + M_na1_c
R_ASNTHRNaEx	0	0	#L-threonine/L-asparagine Na-dependent exchange (Asn-L in): M_asn_L_e + M_na1_e + M_thr_L_c = M_asn_L_c + M_na1_c + M_thr_L_e
R_ASNtm	0	0.037002	#L-asparagine transport, mitochondrial: M_asn_L_c = M_asn_L_m
R_ASNtN1	-1000	-1000	#Asparagine transport (Na, H coupled): M_asn_L_e + M_h_c + 2.0 M_na1_e = M_asn_L_c + M_h_e + 2.0 M_na1_c
R_ASP1DC	-7.18183e-13	0	#aspartate 1-decarboxylase: M_asp_L_c + M_h_c = M_ala_B_c + M_co2_c
R_ASPCTr	0	0	#aspartate carbamoyltransferase (reversible): M_asp_L_c + M_cbp_c = M_cbasp_c + M_h_c + M_pi_c
R_ASPDt6	0	0	#D-aspartate transport via Na, H symport and K antiport: M_asp_D_e + M_h_e + M_k_c + 3.0 M_na1_e = M_asp_D_c + M_h_c + M_k_e + 3.0 M_na1_c
R_ASPDTDe	0	0	#D-aspartate transport, extracellular: M_asp_D_c = M_asp_D_e
R_ASPDxt	0	0	#D-aspartate transport, peroxisomal: M_asp_D_x = M_asp_D_c
R_ASPGLUm	0	0	#aspartate-glutamate mitochondrial shuttle: M_asp_L_m + M_glu_L_c + M_h_c = M_asp_L_c + M_glu_L_m + M_h_m
R_ASPNATm	0	0	#aspartate N-acetyltransferase, mitochondrial: M_accoa_m + M_asp_L_m = M_Nacasp_m + M_coa_m + M_h_m
R_ASPPROASCT1	0.017289	0	#aspartate intake by system ASCT-1 transporter: M_asp_L_e + M_na1_e + M_pro_L_c = M_asp_L_c + M_na1_c + M_pro_L_e
R_ASPt6	0	0	#L-aspartate transport via Na, H symport and K antiport: M_asp_L_e + M_h_e + M_k_c + 3.0 M_na1_e = M_asp_L_c + M_h_c + M_k_e + 3.0 M_na1_c
R_ASPTA	-51.191	-51.2864	#aspartate transaminase: M_akg_c + M_asp_L_c = M_glu_L_c + M_oaa_c
R_ASPTAm	-1.14156e-13	0.037002	#aspartate transaminase: M_akg_m + M_asp_L_m = M_glu_L_m + M_oaa_m
R_ASPte	0	0	#diffusion of aspartate into blood: M_asp_L_c = M_asp_L_e
R_ATP1ter	0	0	#ADP/ATP transporter, endoplasmic reticulum: M_adp_r + M_atp_c + 4.0 M_h_c = M_adp_c + M_atp_r
R_ATP2ter	8.60102e-13	-999.953	#AMP/ATP transporter, endoplasmic reticulum: M_amp_r + M_atp_c + M_h_c = M_amp_c + M_atp_r
R_ATPasel	54.0471	53.8712	#V-type ATPase, H+ transporting, lysosomal: M_atp_c + M_h2o_c + 3.0 M_h_c = M_adp_c + M_h_l + M_pi_c
R_ATPH1e	0	0	#ATP diphosphohydrolase: M_atp_e + 2.0 M_h2o_e = M_amp_e + 3.0 M_h_e + 2.0 M_pi_e
R_ATPH2e	0	0	#ATP diphosphohydrolase: M_adp_e + M_h2o_e = M_amp_e + M_h_e + M_pi_e
R_ATPS4m	468.696	1000	#ATP synthase (four protons for one ATP): M_adp_m + 5.0 M_h_c + M_pi_m = M_atp_m + M_h2o_m + 3.0 M_h_m
R_ATPtm	0	1000	#ADP/ATP transporter, mitochondrial: M_adp_c + M_atp_m = M_adp_m + M_atp_c + 4.0 M_h_c
R_ATPtn	1.69238e-13	8.79565e-14	#ATP diffusion in nucleus: M_atp_c = M_atp_n
R_ATPtx	570.773	1.16046e-14	#ATP transporter, peroxisomal: M_atp_c + M_h_c = M_atp_x
R_AVITE1t	0	0	#alpha-Tocopherol (Vit. E) transport: M_avite1_e = M_avite1_c
R_AVITE2t	0	0	#alpha-tocotrienol (Vit. E) transport: M_avite2_e = M_avite2_c
R_B_MANNASEly	27.0619	27.0323	#beta-mannosidase, lysosomal: M_h2o_l + M_mn_l = M_acgam_l + M_man_l
R_B3GALT3g	0	0	#Beta-1,3-galactosyltransferase 3: M_thcrm_hs_g + M_udpacgal_g = M_gbside_hs_g + M_h_g + M_udp_g
R_B3GALT41g	0	0	#Beta-1,3-galactosyltransferase 4: M_ga2_hs_g + M_udpgal_g = M_ga1_hs_g + M_h_g + M_udp_g
R_B3GALT42g	0	0	#Beta-1,3-galactosyltransferase 4: M_gm2_hs_g + M_udpgal_g = M_gm1_hs_g + M_h_g + M_udp_g
R_B3GALT43g	0	0	#Beta-1,3-galactosyltransferase 4: M_gd2_hs_g + M_udpgal_g = M_gd1b_hs_g + M_h_g + M_udp_g
R_B3GALT44g	0	0	#Beta-1,3-galactosyltransferase 4: M_gt2_hs_g + M_udpgal_g = M_gt1c_hs_g + M_h_g + M_udp_g
R_B3GALT5g	0	0	#Beta-1,3-galactosyltransferase 5: M_gbside_hs_g + M_udpgal_g = M_galgbside_hs_g + M_h_g + M_udp_g
R_B3GALTg	0	0	#Beta galactosyltransferase: M_acglcgalgluside_hs_g + M_udpgal_g = M_galacglcgalgluside_hs_g + M_h_g + M_udp_g
R_B3GNT11g	0	0	#UDP-GlcNAc:betaGal beta-1,3-N-acetylglucosaminyltransferase 1: M_gal14acglcgalgluside_hs_g + M_uacgam_g = M_acglcgal14acglcgalgluside_hs_g + M_h_g + M_udp_g
R_B3GNT12g	0	0	#UDP-GlcNAc:betaGal beta-1,3-N-acetylglucosaminyltransferase 1: M_galacglcgal14acglcgalgluside_hs_g + M_uacgam_g = M_acglc13galacglcgal14acglcgalgluside_hs_g + M_h_g + M_udp_g
R_B3GNT310g	0	0	#UDP-GlcNAc:betaGal beta-1,3-N-acetylglucosaminyltransferase 3, Golgi apparatus: M_acglcgalgluside_hs_g + M_udpgal_g = M_gal14acglcgalgluside_hs_g + M_h_g + M_udp_g
R_B3GNT311g	0	0	#UDP-GlcNAc:betaGal beta-1,3-N-acetylglucosaminyltransferase 3, Golgi apparatus: M_acgalfuc12gal14acglcgalgluside_hs_g + M_udpgal_g = M_galacgalfuc12gal14acglcgalgluside_hs_g + M_h_g + M_udp_g
R_B3GNT312g	0	0	#UDP-GlcNAc:betaGal beta-1,3-N-acetylglucosaminyltransferase 3, Golgi apparatus: M_acglcgal14acglcgalgluside_hs_g + M_udpgal_g = M_galacglcgal14acglcgalgluside_hs_g + M_h_g + M_udp_g
R_B3GNT313g	0	0	#UDP-GlcNAc:betaGal beta-1,3-N-acetylglucosaminyltransferase 3, Golgi apparatus: M_acgalfucgalacglcgal14acglcgalgluside_hs_g + M_udpgal_g = M_galacgalfucgalacglcgal14acglcgalgluside_hs_g + M_h_g + M_udp_g
R_B3GNT314g	0	0	#UDP-GlcNAc:betaGal beta-1,3-N-acetylglucosaminyltransferase 3, Golgi apparatus: M_acglcgalacglcgal14acglcgalgluside_hs_g + M_udpgal_g = M_galacglcgalacglcgal14acglcgalgluside_hs_g + M_h_g + M_udp_g
R_B3GNT315g	0	0	#UDP-GlcNAc:betaGal beta-1,3-N-acetylglucosaminyltransferase 3, Golgi apparatus: M_acglc13galacglcgal14acglcgalgluside_hs_g + M_udpgal_g = M_galacglc13galacglcgal14acglcgalgluside_hs_g + M_h_g + M_udp_g
R_B3GNT31g	0	0	#UDP-GlcNAc:betaGal beta-1,3-N-acetylglucosaminyltransferase 3, Golgi apparatus: M_thcrm_hs_g + M_udpgal_g = M_galthcrm_hs_g + M_h_g + M_udp_g
R_B3GNT32g	0	0	#UDP-GlcNAc:betaGal beta-1,3-N-acetylglucosaminyltransferase 3, Golgi apparatus: M_galthcrm_hs_g + M_udpgal_g = M_galgalthcrm_hs_g + M_h_g + M_udp_g
R_B3GNT33g	0	0	#UDP-GlcNAc:betaGal beta-1,3-N-acetylglucosaminyltransferase 3, Golgi apparatus: M_galgalthcrm_hs_g + M_udpgal_g = M_galgalgalthcrm_hs_g + M_h_g + M_udp_g
R_B3GNT34g	0	0	#UDP-GlcNAc:betaGal beta-1,3-N-acetylglucosaminyltransferase 3, Golgi apparatus: M_galgbside_hs_g + M_uacgam_g = M_acglcgalgbside_hs_g + M_h_g + M_udp_g
R_B3GNT35g	0	0	#UDP-GlcNAc:betaGal beta-1,3-N-acetylglucosaminyltransferase 3, Golgi apparatus: M_acglcgalgbside_hs_g + M_udpgal_g = M_galacglcgalgbside_hs_g + M_h_g + M_udp_g
R_B3GNT36g	0	0	#UDP-GlcNAc:betaGal beta-1,3-N-acetylglucosaminyltransferase 3, Golgi apparatus: M_acgal_g + M_gbside_hs_g = M_acgbgbside_hs_g + M_h2o_g
R_B3GNT37g	0	0	#UDP-GlcNAc:betaGal beta-1,3-N-acetylglucosaminyltransferase 3, Golgi apparatus: M_gm2a_hs_g + M_udpgal_g = M_gm1a_hs_g + M_h_g + M_udp_g
R_B3GNT39g	0	0	#UDP-GlcNAc:betaGal beta-1,3-N-acetylglucosaminyltransferase 3, Golgi apparatus: M_gluside_hs_g + M_udpgal_g = M_galgluside_hs_g + M_h_g + M_udp_g
R_B3GNT51g	0	0	#UDP-GlcNAc:betaGal beta-1,3-N-acetylglucosaminyltransferase 5: M_galgluside_hs_g + M_uacgam_g = M_acglcgalgluside_hs_g + M_h_g + M_udp_g
R_BAAT1x	0	0	#bile acid Coenzyme A: amino acid N-acyltransferase: M_cholcoa_x + M_gly_x = M_coa_x + M_gchola_x
R_BAAT2x	937.124	0	#bile acid Coenzyme A: amino acid N-acyltransferase: M_cholcoa_x + M_taur_x = M_coa_x + M_tchola_x
R_BAAT3x	71.922	71.9555	#bile acid Coenzyme A: amino acid N-acyltransferase: M_dgcholcoa_x + M_gly_x = M_coa_x + M_dgchol_x
R_BAAT4x	0	928.044	#bile acid Coenzyme A: amino acid N-acyltransferase: M_dcholcoa_x + M_gly_x = M_coa_x + M_dgchol_x
R_BACCL	0	0	#biotin-[acetyl-CoA-carboxylase] ligase: M_atp_c + M_btn_c + M_h_c = M_btamp_c + M_ppi_c
R_BACCLm	0	0	#biotin-[acetyl-CoA-carboxylase] ligase, mitochondrial: M_atp_m + M_btn_m = M_btamp_m + M_ppi_m
R_BALABETAtc	0	0	#transport of beta alanine into the intestinal cells by beta transport system: M_ala_B_e + M_cl_e + 2.0 M_na1_e = M_ala_B_c + M_cl_c + 2.0 M_na1_c
R_BALAPAT1tc	0	0	#transport of beta alanine by PAT1 in renal and intestinal cells: M_ala_B_e + M_h_e = M_ala_B_c + M_h_c
R_BALAtmr	-7.4891e-26	0	#Beta-alanine reversible mitochondrial transport (diffusion): M_ala_B_c = M_ala_B_m
R_BALAVECSEC	0	0	#B-alanine secretion via secretory vesicle (ATP driven): M_ala_B_c + M_atp_c + M_h2o_c + 2.0 M_h_c = M_adp_c + M_ala_B_e + M_pi_c
R_BAMPPALDOX	0	0	#beta-Aminopropion aldehyde:NAD+ oxidoreductase: M_bamppald_c + M_h2o_c + M_nad_c = M_ala_B_c + 2.0 M_h_c + M_nadh_c
R_BAMPPALDOXm	0	0	#beta-Aminopropion aldehyde:NAD+ oxidoreductase (m): M_bamppald_m + M_h2o_m + M_nad_m = M_ala_B_m + 2.0 M_h_m + M_nadh_m
R_BBHOX	0	0	#4-Trimethylammoniobutanoate,2-oxoglutarate:oxygen oxidoreductase (3-hydroxylating): M_4tmeabutn_c + M_akg_c + M_o2_c = M_co2_c + M_crn_c + M_succ_c
R_BCDO	0	0	#beta-Carotene dioxygenase: M_caro_c + M_o2_c = 2.0 M_retinal_c
R_BCRNe	0	0	#transport of 3-hydroxy butyryl carnitine into extra cellular space: M_3bcrn_c = M_3bcrn_e
R_BDG2HCGHD	0	0	#beta-D-Glucosyl-2-coumarinate glucohydrolase: M_bdg2hc_c + M_h2o_c = M_2coum_c + M_glc_D_c + M_h_c
R_BDHm	0	0	#(R)-3-Hydroxybutanoate:NAD+ oxidoreductase: M_bhb_m + M_nad_m = M_acac_m + M_h_m + M_nadh_m
R_BDMT_L	0	0	#GDPmannose:chitobiosyldiphosphodolichol beta-D-mannosyltransferase (liver): 0.1 M_chito2pdol_L_c + M_gdpmann_c = M_gdp_c + M_h_c + 0.1 M_mpdol_L_c
R_BDMT_U	27.0619	27.0323	#GDPmannose:chitobiosyldiphosphodolichol beta-D-mannosyltransferase (uterus): 0.1 M_chito2pdol_U_c + M_gdpmann_c = M_gdp_c + M_h_c + 0.1 M_mpdol_U_c
R_BETALDHxm	0	0	#betaine-aldehyde dehydrogenase, mitochondrial: M_betald_m + M_h2o_m + M_nad_m = M_glyb_m + 2.0 M_h_m + M_nadh_m
R_BGLUGCHe	0	0	#binding of betaglucans with glycocholate in the intestinal lumen, reducing serum cholsterol levels.: M_bglc_e + M_gchola_e = M_glgchlo_e
R_BGLUTCHLe	0	0	#binding of betaglucans with taurocholate in the intestinal lumen, reducing serum cholsterol levels.: M_bglc_e + M_tchola_e = M_gltcho_e
R_BGLUTDECHOe	0	0	#binding of betaglucans with taurodeoxycholate in the intestinal lumen, reducing serum cholsterol levels.: M_bglc_e + M_tdechola_e = M_gltdechol_e
R_BHBt	-1000	-1000	#(R)-3-Hydroxybutanoate transport via H+ symport: M_bhb_e + M_h_e = M_bhb_c + M_h_c
R_BHBtm	0	0	#(R)-3-Hydroxybutanoate mitochondrial transport via H+ symport: M_bhb_c + M_h_c = M_bhb_m + M_h_m
R_BHMT	0	0	#betaine-homocysteine S-methyltransferase: M_glyb_c + M_hcys_L_c = M_dmgly_c + M_met_L_c
R_BIDGLCURr	0	0	#bilirubin di-glucuronide production: M_bilglcur_r + M_udpglcur_r = M_bildglcur_r + 2.0 M_h_r + M_udp_r
R_BILDGLCURt	0	0	#bilirubin beta-diglucuronide transport via bicarbonate countertransport: M_bildglcur_e + M_hco3_c = M_bildglcur_c + M_hco3_e
R_BILDGLCURte	0	0	#bilirubin beta-diglucuronide transport MDR: M_atp_c + M_bildglcur_c + M_h2o_c + 2.0 M_h_c = M_adp_c + M_bildglcur_e + M_pi_c
R_BILDGLCURtr	0	0	#glucuronidated compound transport: M_bildglcur_c = M_bildglcur_r
R_BILGLCURt	0	0	#bilirubin monoglucuronide transport via bicarbonate countertransport: M_bilglcur_e + M_hco3_c = M_bilglcur_c + M_hco3_e
R_BILGLCURte	0	0	#bilirubin monoglucuronide transport MDR: M_atp_c + M_bilglcur_c + M_h2o_c + 2.0 M_h_c = M_adp_c + M_bilglcur_e + M_pi_c
R_BILGLCURtr	0	0	#glucuronidated compound transport: M_bilglcur_c = M_bilglcur_r
R_BILIRED	0	0	#Nad(p)h biliverdin reductase: M_biliverd_c + M_h_c + M_nadph_c = M_bilirub_c + M_nadp_c
R_BILIRUBt2	-1000	-1000	#bilirubin transport via bicarbonate countertransport: M_bilirub_e + M_hco3_c = M_bilirub_c + M_hco3_e
R_BILIRUBtr	1000	1000	#lipid, flip-flop intracellular transport: M_bilirub_c = M_bilirub_r
R_BIOCYTtn	0	0	#biocytin transport, nuclear: M_biocyt_c = M_biocyt_n
R_biomass_reaction	0	0	#Generic human biomass reaction: 0.505626 M_ala_L_c + 0.35926 M_arg_L_c + 0.279425 M_asn_L_c + 0.352607 M_asp_L_c + 20.704451 M_atp_c + 0.020401 M_chsterol_c + 0.011658 M_clpn_hs_c + 0.039036 M_ctp_c + 0.046571 M_cys_L_c + 0.013183 M_datp_n + 0.009442 M_dctp_n + 0.009898 M_dgtp_n + 0.013091 M_dttp_n + 0.275194 M_g6p_c + 0.325996 M_gln_L_c + 0.385872 M_glu_L_c + 0.538891 M_gly_c + 0.036117 M_gtp_c…
R_BMTer_L	1.16556e-28	0	#B mannosyltransferase, endoplasmic reticulum: 0.1 M_dolmanp_L_r + M_memgacpail_hs_r = 0.1 M_dolp_L_r + M_h_r + M_m2emgacpail_hs_r
R_BMTer_U	0	0	#B mannosyltransferase, endoplasmic reticulum: 0.1 M_dolmanp_U_r + M_memgacpail_hs_r = 0.1 M_dolp_U_r + M_h_r + M_m2emgacpail_hs_r
R_BPNT	0.23	0.58	#3',5'-bisphosphate nucleotidase: M_h2o_c + M_pap_c = M_amp_c + M_pi_c
R_BPNT2	0	0	#3',5'-bisphosphate nucleotidase (paps): M_h2o_c + M_paps_c = M_aps_c + M_pi_c
R_BTND1	0	0	#biotinidase (biotin): M_biocyt_c + M_h2o_c = M_btn_c + M_lys_L_c
R_BTND1n	0	0	#biotinidase (biotin), nuclear: M_biocyt_n + M_h2o_n = M_btn_n + M_lys_L_n
R_BTNDe	0	0	#biotinidase (biotin), extracellular: M_biocyt_e + M_h2o_e = M_btn_e + M_lys_L_e
R_BTNDm	0	0	#biotinidase (biotin), mitochondrial: M_biocyt_m + M_h2o_m = M_btn_m + M_lys_L_m
R_BTNPL	0	0	#holocarboxylase synthestase (biotin protein ligase): M_apoC_Lys_c + M_btamp_c = M_amp_c + M_apoC_Lys_btn_c + M_h_c
R_BTNPLm	0	0	#holocarboxylase synthestase (biotin protein ligase), mitochondrial: M_apoC_Lys_m + M_btamp_m = M_amp_m + M_apoC_Lys_btn_m + M_h_m
R_BTNt2	-1000	-1000	#Biotin reversible transport via proton symport: M_btn_e + M_h_e = M_btn_c + M_h_c
R_BTNt2m	0	0	#Biotin reversible transport via proton symport, mitochondria: M_btn_c + M_h_c = M_btn_m + M_h_m
R_BTNt3i	0	0	#Biotin transport via sodium symport: M_atp_c + M_btn_e + M_h2o_c + 2.0 M_h_c + M_na1_e = M_adp_c + M_btn_c + M_na1_c + M_pi_c
R_BTNt3ile	0	0	#Biotin transport via sodium symport: M_atp_c + M_btn_e + M_h2o_c + 2.0 M_h_c + M_na1_e = M_adp_c + M_btn_c + M_na1_c + M_pi_c
R_BTNt4i	1000	1000	#Biotin uptake (antiport): M_btn_e + M_h_c = M_btn_c + M_h_e
R_BTNTe	0	0	#release of biotin across the basolatral membrane: M_btn_c = M_btn_e
R_BTNtn	0	0	#Biotin transport, nuclear: M_btn_c = M_btn_n
R_BUP2	1.53027e-13	2.32328e-13	#beta-ureidopropionase (D-3-amino-isobutanoate forming): M_3uib_c + M_h2o_c + 2.0 M_h_c = M_3aib_D_c + M_co2_c + M_nh4_c
R_BUTt2m	0	0	#Butyrate mitochondrial transport via proton symport, reversible: M_but_c + M_h_c = M_but_m + M_h_m
R_BUTt2r	836.513	-999	#Butyrate transport via proton symport, reversible: M_but_e + M_h_e = M_but_c + M_h_c
R_BVITEt	0	0	#beta-Tocopherol (Vit. E) transport: M_bvite_e = M_bvite_c
R_BZt	0	0	#benzoate transport (diffusion): M_bz_e = M_bz_c
R_BZtr	0	0	#Benzene transporter, endoplasmic reticulum: M_bz_c = M_bz_r
R_C100CPT1	0	0	#production of decanoylcarnitine: M_crn_c + M_dcacoa_c = M_c10crn_c + M_coa_c
R_C101CPT1	0	0	#production of decenoylcarnitine: M_c101coa_c + M_crn_c = M_c101crn_c + M_coa_c
R_C101CRNe	0	0	#transport of decenoyl carnitine into extra cellular space: M_c101crn_c = M_c101crn_e
R_C102CPT1	0	0	#production of decadienoylcarnitine: M_crn_c + M_decdicoa_c = M_coa_c + M_decdicrn_c
R_C10CRNe	0	0	#transport of decanoyl carnitine into extra cellular space: M_c10crn_c = M_c10crn_e
R_C10DCc	0	0	#production of sebacoylcarnitine: M_crn_c + M_sebcoa_c = M_c10dc_c + M_coa_c
R_C10DCCACT	0	0	#transport of sebacoyl carnitine into cytosol: M_c10dc_x = M_c10dc_c
R_C10DCe	0	0	#transport of sebacoyl carnitine into extra cellular space: M_c10dc_c = M_c10dc_e
R_C10OHc	0	0	#production of 3-OHdecanoylcarnitinec: M_3hdcoa_c + M_crn_c = M_3deccrn_c + M_coa_c
R_C120CPT1	0	0	#production of dodecanoylcarnitine: M_crn_c + M_ddcacoa_c = M_coa_c + M_ddeccrn_c
R_C121CPT1	0	0	#production of dodecenoylcarnitine: M_crn_c + M_dd2coa_c = M_coa_c + M_ddece1crn_c
R_C12DCACOT	0	0	#thioesterification of dodecanedioyl coa for release into cytosol: M_c12dccoa_x + M_h2o_x = M_coa_x + M_dodecanac_x + M_h_x
R_C12DCACT	0	0	#activation of Dodecanedioic acid: M_atp_c + M_coa_c + M_dodecanac_c = M_amp_c + M_c12dccoa_c + M_ppi_c
R_C12DCe	0	0	#excretion of C12DC: M_c12dc_c = M_c12dc_e
R_C12DCTD	0	0	#transport of Dodecanedioic acid by diffusion: M_dodecanac_x = M_dodecanac_c
R_C12OHc	0	0	#production of 3-OHdodecanoylcarnitinec: M_3hddcoa_c + M_crn_c = M_3ddcrn_c + M_coa_c
R_C140CPT1	0	0	#production of myristoylcarnitine: M_crn_c + M_tdcoa_c = M_coa_c + M_tdcrn_c
R_C141ACBP	0	0	#transport of 3-hydroxytetradecenoyl coa from mitochondria into cytosol: M_3tetd7ecoa_m = M_3tetd7ecoa_c
R_C141CPT1	0	0	#production of tetradecenoylcarnitine: M_crn_c + M_tetdece1coa_c = M_coa_c + M_tetdece1crn_c
R_C141OHc	0	0	#production of 3-hydroxytetradecenoyl carnitine: M_3tetd7ecoa_c + M_crn_c = M_3tetd7ecoacrn_c + M_coa_c
R_C141OHe	0	0	#excretion of C14:1-OH: M_3tetd7ecoacrn_c = M_3tetd7ecoacrn_e
R_C142ACBP	0	0	#transport of 3-hydroxytetradeca dienoyl coa from mitochondria into cytosol: M_3ttetddcoa_m = M_3ttetddcoa_c
R_C142CPT1	0	0	#production of tetradecadienoylcarnitine: M_crn_c + M_tetdec2coa_c = M_coa_c + M_tetdec2crn_c
R_C142OHc	0	0	#production of 3-hydroxytetradeca dienoyl carnitine: M_3ttetddcoa_c + M_crn_c = M_3ttetddcoacrn_c + M_coa_c
R_C142OHe	0	0	#excretion of C14:2-OH: M_3ttetddcoacrn_c = M_3ttetddcoacrn_e
R_C14OHc	0	0	#production of 3-hydroxytetradecanoylcarnitine: M_3htdcoa_c + M_crn_c = M_3tdcrn_c + M_coa_c
R_C14STRr	0	0	#C-14 sterol reductase: M_44mctr_r + M_h_r + M_nadph_r = M_44mzym_r + M_nadp_r
R_C160CPT1	0	0	#production of Palmitoylcarnitine: M_crn_c + M_pmtcoa_c = M_coa_c + M_pmtcrn_c
R_C160CPT2	0	0	#C160 transport into the mitochondria: M_coa_m + M_pmtcrn_m = M_crn_m + M_pmtcoa_m
R_C160CRNt	0	0	#C160 transport into the mitochondria: M_pmtcrn_c = M_pmtcrn_m
R_C161CPT1	0	0	#production of palmitoleoylcarnitine: M_crn_c + M_hdcoa_c = M_coa_c + M_hdcecrn_c
R_C161CPT12	0	0	#carnitine O-palmitoyltransferase: M_crn_c + M_hdd2coa_c = M_coa_c + M_hdd2crn_c
R_C161CPT2	0	0	#transport of Hexadecenoyl-CoA into mitochondrial matrix: M_coa_m + M_hdcecrn_m = M_crn_m + M_hdcoa_m
R_C161CPT22	0	0	#C161 transport into the mitochondria: M_coa_m + M_hdd2crn_m = M_crn_m + M_hdd2coa_m
R_C161CRN2t	0	0	#C161 transport into the mitochondria: M_hdd2crn_c = M_hdd2crn_m
R_C161CRNt	0	0	#C161 transport into the mitochondria: M_hdcecrn_c = M_hdcecrn_m
R_C161OHc	0	0	#production of 3-hydroxyhexadecenoylcarnitine: M_3hdeccoa_c + M_crn_c = M_3hdececrn_c + M_coa_c
R_C162ACBP	0	0	#transport of 3-hydroxy trans7,10-hexadecadienoylcoa from mitochondria into cytosol: M_3thexddcoa_m = M_3thexddcoa_c
R_C162OHc	0	0	#production of 3-hydroxy hexadecadienoyl carnitine: M_3thexddcoa_c + M_crn_c = M_3thexddcoacrn_c + M_coa_c
R_C162OHe	0	0	#excretion of C16:2OH: M_3thexddcoacrn_c = M_3thexddcoacrn_e
R_C16DCc	0	0	#production of hexadecanedioylcarnitine: M_crn_c + M_hexdicoa_c = M_c16dc_c + M_coa_c
R_C16DCe	0	0	#transport of Hexadecanedioic acid mono-L-carnitine ester into extra cellular space: M_c16dc_c = M_c16dc_e
R_C16OHc	0	0	#production of 3-hydroxyhexadecanoylcarnitinec: M_3hexdcoa_c + M_crn_c = M_3hexdcrn_c + M_coa_c
R_C16txc	0	0	#transport of palmitoylcoa into peroxisomes: M_atp_c + M_h2o_c + 2.0 M_h_c + M_pmtcoa_c = M_adp_c + M_pi_c + M_pmtcoa_x
R_C180CPT1	0	0	#production of stearoylcarnitine: M_crn_c + M_stcoa_c = M_coa_c + M_stcrn_c
R_C180CPT2	0	0	#carnitine O-stearoyl transferase: M_coa_m + M_stcrn_m = M_crn_m + M_stcoa_m
R_C180CRNt	0	0	#C180 transport into the mitochondria: M_stcrn_c = M_stcrn_m
R_C181CPT1	0	0	#transport of Octadecenoyl-CoA into mitochondrial matrix: M_crn_c + M_odecoa_c = M_coa_c + M_odecrn_c
R_C181CPT2	0	0	#transport of Octadecenoyl-CoA into mitochondrial matrix: M_coa_m + M_odecrn_m = M_crn_m + M_odecoa_m
R_C181CRNt	0	0	#C181 transport into the mitochondria: M_odecrn_c = M_odecrn_m
R_C181OHc	0	0	#production of 3-hydroxyoctadecenoylcarnitinec: M_3octdece1coa_c + M_crn_c = M_3octdece1crn_c + M_coa_c
R_C182OHc	0	0	#production of 3-hydroxyoctadecadienoylcarnitine: M_3ocddcoa_c + M_crn_c = M_3octdec2crn_c + M_coa_c
R_C18OHc	0	0	#production of 3-hydroxyoctadecanoylcarnitine: M_3hodcoa_c + M_crn_c = M_3octdeccrn_c + M_coa_c
R_C204CPT1	0	0	#carnitine C20:4 transferase: M_arachdcoa_c + M_crn_c = M_arachdcrn_c + M_coa_c
R_C204CPT2	4.48657e-35	0	#arachidonic acid transport into the mitochondria: M_arachdcrn_m + M_coa_m = M_arachdcoa_m + M_crn_m
R_C204CRNt	0	0	#arachidonic acid transport into the mitochondria: M_arachdcrn_c = M_arachdcrn_m
R_C226COAtx	1.50248e-13	1.50248e-13	#fatty acid intracellular transport: M_c226coa_c = M_c226coa_x
R_C226CPT1	0	0	#carnitine C22:6 transferase: M_c226coa_c + M_crn_c = M_c226crn_c + M_coa_c
R_C226CPT2	0	0	#C226 transport into the mitochondria: M_c226crn_m + M_coa_m = M_c226coa_m + M_crn_m
R_C226CRNt	0	0	#C226 transport into the mitochondria: M_c226crn_c = M_c226crn_m
R_C2M26DCOAHLm	0	0	#cis-2-Methyl-5-isopropylhexa-2,5-dienoyl-CoA hydro-lyase (m): M_c2m26dcoa_m + M_h2o_m = M_3h26dm5coa_m
R_C2M26DCOAHLx	0	0	#cis-2-Methyl-5-isopropylhexa-2,5-dienoyl-CoA hydro-lyase (x): M_c2m26dcoa_x + M_h2o_x = M_3h26dm5coa_x
R_C2tcx	0.104681	0.108681	#transport of acetylcarnitine from peroxisomes to cytosol: M_acrn_x = M_acrn_c
R_C30CPT1	0	0	#production of propionylcarnitine: M_crn_c + M_ppcoa_c = M_coa_c + M_pcrn_c
R_C3DCe	0	0	#transport of malonyl carnitine into extra cellular space: M_c3dc_c = M_c3dc_e
R_C3STDH1Pr	0	0	#C-3 sterol dehydrogenase (4-methylzymosterol): M_4mzym_int1_r + M_nadp_r = M_4mzym_int2_r + M_co2_r + M_h_r + M_nadph_r
R_C3STDH1r	-4.3005e-13	-4.68869e-13	#C-3 sterol dehydrogenase (4-methylzymosterol): M_4mzym_int1_r + M_nad_r = M_4mzym_int2_r + M_co2_r + M_h_r + M_nadh_r
R_C3STKR2r	-4.3005e-13	-4.68869e-13	#C-3 sterol keto reductase (zymosterol): M_h_r + M_nadph_r + M_zym_int2_r = M_nadp_r + M_zymst_r
R_C40CPT1	0	0	#production of butyrylcarnitine: M_btcoa_c + M_crn_c = M_c4crn_c + M_coa_c
R_C4CRNCPT2	0	0	#transport of butyryl carnitine in the mitochondrial matrix for final hydrolysis: M_c4crn_m + M_coa_m = M_btcoa_m + M_crn_m
R_C4CRNe	0	0	#transport of butyryl carnitine into the extra cellular space: M_c4crn_c = M_c4crn_e
R_C4DCCACT	0	0	#transport of succinyl carnitine into cytosol: M_c4dc_x = M_c4dc_c
R_C4DCe	0	0	#transport of succinyl carnitine into the extra cellular space: M_c4dc_c = M_c4dc_e
R_C4OHc	0	0	#production of 3-hydroxybytyryl carnitinec: M_3hbcoa_R_c + M_crn_c = M_3bcrn_c + M_coa_c
R_C4STMO1r	-4.3005e-13	-4.68869e-13	#C-4 sterol methyl oxidase (4,4-dimethylzymosterol): M_44mzym_r + 3.0 M_h_r + 3.0 M_nadph_r + 3.0 M_o2_r = M_4mzym_int1_r + 4.0 M_h2o_r + 3.0 M_nadp_r
R_C4STMO2Pr	0	0	#C-4 methyl sterol oxidase: M_4mzym_int2_r + M_nadp_r + M_o2_r = M_co2_r + M_h_r + M_nadph_r + M_zym_int2_r
R_C4STMO2r	-4.3005e-13	-4.68869e-13	#C-4 methyl sterol oxidase: M_4mzym_int2_r + M_nad_r + M_o2_r = M_co2_r + M_h_r + M_nadh_r + M_zym_int2_r
R_C4tcx	0	0	#transport of bytyrylcarnitine from peroxisomes: M_c4crn_x = M_c4crn_c
R_C4tmc	0	0	#transport of bytyrylcarnitine into mitochondrial matrix: M_c4crn_c = M_c4crn_m
R_C4x	0	0	#esterification of butyrylcoa to butyrylcarnitine for transport: M_btcoa_x + M_crn_x = M_c4crn_x + M_coa_x
R_C50CPT1	0	0	#production of isovalerylcarnitine: M_crn_c + M_ivcoa_c = M_coa_c + M_ivcrn_c
R_C51CPT1	0	0	#production of tiglylcarnitine: M_2mb2coa_c + M_crn_c = M_c51crn_c + M_coa_c
R_C5DCe	0	0	#transport of glutaryl carnitine into the extra cellular fluid: M_c5dc_c = M_c5dc_e
R_C60CPT1	0	0	#production of hexanoylcarnitine: M_crn_c + M_hxcoa_c = M_c6crn_c + M_coa_c
R_C6COAt	0	0	#esterification of of hexanoylcoa for transport into cytosol: M_crn_x + M_hxcoa_x = M_c6crn_x + M_coa_x
R_C6CRNe	0	0	#transport of hexanoyl carnitine into the extra cellular fluid: M_c6crn_c = M_c6crn_e
R_C6CRNtcx	0	0	#transport of hexanoylcarnitine into cytosol: M_c6crn_x = M_c6crn_c
R_C6DCc	0	0	#production of adipoylcarnitine: M_adpcoa_c + M_crn_c = M_c6dc_c + M_coa_c
R_C6DCCACT	0	0	#transport of adipoyl carnitine into cytosol: M_c6dc_x = M_c6dc_c
R_C6DCe	0	0	#transport of adipoyl carnitine into the extra cellular fluid: M_c6dc_c = M_c6dc_e
R_C80CPT1	0	0	#production of octanoylcarnitine: M_crn_c + M_occoa_c = M_c8crn_c + M_coa_c
R_C81CPT1	0	0	#production of ocetenoylcarnitine: M_c81coa_c + M_crn_c = M_c81crn_c + M_coa_c
R_C81CRNe	0	0	#transport of octenoyl carnitine into the extra cellular space: M_c81crn_c = M_c81crn_e
R_C8CRNe	0	0	#transport of octanoyl carnitine into the extra cellular space: M_c8crn_c = M_c8crn_e
R_C8DCc	0	0	#production of suberylcarnitine: M_crn_c + M_sbcoa_c = M_c8dc_c + M_coa_c
R_C8DCe	0	0	#transport of suberyl carnitine into the extra cellular space: M_c8dc_c = M_c8dc_e
R_C9BRxtc	-1000	-1000	#transport of dimethylnonanoylcarnitine from peroxisomes to cytosol: M_dmnoncrn_x = M_dmnoncrn_c
R_CAATPS	0	12.4824	#Ca ATPase: M_atp_c + M_ca2_c + M_h2o_c + 3.0 M_h_c = M_adp_c + M_ca2_e + M_h_e + M_pi_c
R_CAMPt	0	0	#cAMP transport (ATP-dependent): M_atp_c + M_camp_c + M_h2o_c + 2.0 M_h_c = M_adp_c + M_camp_e + M_pi_c
R_CARhPTtc	0	0	#Transport of L-Carnosine by hPT3 or hPT4 peptide transporter.: M_carn_l = M_carn_c
R_CAROtr	0	0	#beta-carotene transport via diffusion: M_caro_e = M_caro_c
R_CARPEPT1tc	0	0	#transport of L-Carnosine by the apical PEPT1 amino acid transporters across the brush border cells of the enterocytes of the intestine and renal cells: M_carn_e + M_h_e = M_carn_c + M_h_c
R_CARVEOLte	0	0	#xenobiotic transport: M_carveol_e = M_carveol_c
R_CAT2p	0	0	#catalase A, peroxisomal (ethanol): M_etoh_x + M_h2o2_x = M_acald_x + 2.0 M_h2o_x
R_CAt7r	-1000	-12.4824	#calcium / sodium antiporter (1:3), reversible: M_ca2_c + 3.0 M_na1_e = M_ca2_e + 3.0 M_na1_c
R_CATm	0	0	#catalase: 2.0 M_h2o2_m = 2.0 M_h2o_m + M_o2_m
R_CATp	0	0	#catalase A, peroxisomal: 2.0 M_h2o2_x = 2.0 M_h2o_x + M_o2_x
R_CBASPte	0	0	#Transport of N-carbamoyl-L-aspartate: M_cbasp_e = M_cbasp_c
R_CBL2OR	0	0	#NADH:cob(III)alamine oxidoreductase: 2.0 M_aqcobal_c + M_h_c + M_nadh_c = 2.0 M_cbl2_c + 2.0 M_h2o_c + M_nad_c
R_CBL2tm	0	0	#Cob(II)alamine transport, mitochondrial: M_cbl2_c = M_cbl2_m
R_CBLATm	0	0	#cob(I)alamin adenosyltransferase, mitochondrial: M_atp_m + M_cbl1_m = M_adocbl_m + M_pppi_m
R_CBLTDe	0	0	#release of B12 by simple diffusion: M_adocbl_c = M_adocbl_e
R_CBLtle	0	0	#transport of Adenosylcobalamin into the intestine: M_adocbl_e = M_adocbl_c
R_CBPPer	0	0	#Carbamoyl phosphate phosphotransferase, endoplasmic reticulum: M_cbp_r + M_glc_D_r + M_h_r = M_co2_r + M_g6p_r + M_nh4_r
R_CBPS	0	0	#carbamoyl-phosphate synthase (glutamine-hydrolysing): 2.0 M_atp_c + M_gln_L_c + M_h2o_c + 4.0 M_h_c + M_hco3_c = 2.0 M_adp_c + M_cbp_c + M_glu_L_c + M_pi_c
R_CBPSam	51.2453	51.3037	#carbamoyl-phosphate synthase (ammonia) (mitochondria: 2.0 M_atp_m + M_hco3_m + M_nh4_m = 2.0 M_adp_m + M_cbp_m + 4.0 M_h_m + M_pi_m
R_CBPter	0	0	#carbamoyl phosphate transport, endoplasmic reticulum: M_cbp_c + M_pi_c + M_ppi_c = M_cbp_r + M_pi_r + M_ppi_r
R_CBR1	0	0	#Carbonyl reductase [NADPH] 1: M_h_c + M_nadph_c + M_prostg1_c = M_nadp_c + M_prostge1_c
R_CBR2	0	0	#Carbonyl reductase [NADPH] 1: M_h_c + M_nadph_c + M_prostge2_c = M_nadp_c + M_prostgf2_c
R_CCA_D3t	0	0	#Calcitroic acid transport from cytosol: M_cca_d3_c = M_cca_d3_e
R_CCA_D3tm	0	0	#Calcitroic acid transport from mitochondria: M_cca_d3_m = M_cca_d3_c
R_CDIPTr	0	0	#phosphatidylinositol synthase (Homo sapiens): M_cdpdag_hs_c + M_inost_c = M_cmp_c + M_h_c + M_pail_hs_c
R_CDPDAGtm	0	0	#intracellular transport: M_cdpdag_hs_c = M_cdpdag_hs_m
R_CDS	0	0	#phosphatidate cytidylyltransferase: M_ctp_c + M_h_c + M_pa_hs_c = M_cdpdag_hs_c + M_ppi_c
R_CDSm	0	0	#phosphatidate cytidylyltransferase: M_ctp_m + M_h_m + M_pa_hs_m = M_cdpdag_hs_m + M_ppi_m
R_CEPTC	0	0	#choline phosphotransferase: M_cdpchol_c + M_dag_hs_c = M_cmp_c + M_h_c + M_pchol_hs_c
R_CEPTE	0	0	#ethanolamine phosphotransferase: M_cdpea_c + M_dag_hs_c = M_cmp_c + M_h_c + M_pe_hs_c
R_CERK	0	0	#Ceramide kinase: M_atp_c + M_crm_hs_c + 2.0 M_h_c = M_adp_c + M_crmp_hs_c
R_CERT1gt	0	0	#ceramide transport protein: M_crm_hs_c = M_crm_hs_g
R_CERT1rt	0	0	#ceramide transport protein: M_crm_hs_c = M_crm_hs_r
R_CERT2gt	0	0	#ceramide transport protein: M_gluside_hs_c = M_gluside_hs_g
R_CERT2rt	0	0	#ceramide transport protein: M_gluside_hs_c = M_gluside_hs_r
R_CGLYt3_2_	1000	0	#Cys-Gly transport in via proton symport: M_cgly_e + 2.0 M_h_e = M_cgly_c + 2.0 M_h_c
R_CGMPt	0	0	#cGMP transport (ATP-dependent): M_35cgmp_c + M_atp_c + M_h2o_c + 2.0 M_h_c = M_35cgmp_e + M_adp_c + M_pi_c
R_CH25H	999.766	999.42	#cholesterol 25-hydroxylase: M_chsterol_r + M_h_r + M_nadph_r + M_o2_r = M_h2o_r + M_nadp_r + M_xol25oh_r
R_CHAT	-1000	-1000	#Choline O-acetyltransferase: M_accoa_c + M_chol_c = M_ach_c + M_coa_c
R_CHATn	1000	1000	#Choline O-acetyltransferase: M_accoa_n + M_chol_n = M_ach_n + M_coa_n
R_CHLP	0	0	#choline phosphate phosphatase: M_cholp_c + M_h2o_c = M_chol_c + M_pi_c
R_CHLPCTD	0	0	#choline phosphate cytididyltransferase: M_cholp_c + M_ctp_c + M_h_c = M_cdpchol_c + M_ppi_c
R_CHLtm	0	0	#choline transport via diffusion (cytosol to mitochondria): M_chol_c = M_chol_m
R_CHOLATEt	-1000	-1000	#cholate transport via bicarbonate countertransport: M_cholate_e + M_hco3_c = M_cholate_c + M_hco3_e
R_CHOLATEt2	0	0	#cholate transport via sodium cotransport: M_cholate_e + 2.0 M_na1_e = M_cholate_c + 2.0 M_na1_c
R_CHOLATEt3	0	0	#ABC bile acid transporter: M_atp_c + M_cholate_c + M_h2o_c + 2.0 M_h_c = M_adp_c + M_cholate_e + M_pi_c
R_CHOLD2m	0	0	#choline dehydrogenase (FAD acceptor), mitochondrial: M_chol_m + M_fad_m = M_betald_m + M_fadh2_m
R_CHOLESACATc	0	0	#esterification of cholesterol to cholesterol ester within enterocytes: M_Rtotalcoa_c + M_chsterol_c = M_coa_c + M_xolest2_hs_c
R_CHOLESTle	0	0	#hydrolysis of cholesterol ester by cholesterol esterase : M_h2o_e + M_xolest2_hs_e = M_Rtotal_e + M_chsterol_e + M_h_e
R_CHOLESTTDe	0	0	#CHOLESTTDe: M_chsterol_c = M_chsterol_e
R_CHOLK	-4.43791e-13	0	#Choline kinase: M_atp_c + M_chol_c + 2.0 M_h_c = M_adp_c + M_cholp_c
R_CHOLPtg	0	0	#choline phosphate intracellular transport: M_cholp_c = M_cholp_g
R_CHOLPtl	0	0	#choline phosphate intracellular transport: M_cholp_c = M_cholp_l
R_CHOLt4	-1000	-1000	#choline, sodium cotransport: M_chol_e + M_na1_e = M_chol_c + M_na1_c
R_CHOLtg	0	0	#choline intracellular transport: M_chol_g = M_chol_c
R_CHOLtn	1000	1000	#Choline transport, nuclear through pores: M_chol_c = M_chol_n
R_CHOLtr	0	0	#choline intracellular transport: M_chol_r = M_chol_c
R_CHOLtu	1000	1000	#Choline uniport: M_chol_e = M_chol_c
R_CHSTEROLSULT	0	0	#steroid sulfotransferase: M_chsterol_c + M_paps_c = M_chsterols_c + M_h_c + M_pap_c
R_CHSTEROLt	0	0	#cholesterol efflux (ATP depedent): M_atp_c + M_chsterol_c + M_h2o_c + 2.0 M_h_c = M_adp_c + M_chsterol_e + M_pi_c
R_CHSTEROLt1	-1000	-1000	#cholesterol intracellular transport: M_chsterol_l = M_chsterol_m
R_CHSTEROLt2	0.004	-1.79012e-13	#cholesterol intracellular transport: M_chsterol_r = M_chsterol_m
R_CHSTEROLt3	0	1.98743e-29	#cholesterol intracellular transport: M_chsterol_c = M_chsterol_m
R_CHSTEROLtg	0	0	#cholesterol efflux (ATP depedent), golgi: M_atp_c + M_chsterol_g + M_h2o_c + 2.0 M_h_c = M_adp_c + M_chsterol_c + M_pi_c
R_CHSTEROLtrc	-1000	-1000	#transport of cholesterol into the cytosol: M_chsterol_r = M_chsterol_c
R_CHTNASE	0	0	#chitinase: M_chtn_c + 2.0 M_h2o_c = 3.0 M_acgam_c
R_CHTNASEe	0	0	#chitinase, extracellular: M_chtn_e + 2.0 M_h2o_e = 3.0 M_acgam_e
R_CITL	1000	0	#Citrate lyase: M_cit_c = M_ac_c + M_oaa_c
R_CITMCOAHm	1.31825e-13	0	#L-Citramalyl-CoA hydro-lyase, mitochondrial: M_h2o_m + M_itaccoa_m = M_citmcoa_L_m
R_CITMCOALm	1.31825e-13	2.65226e-13	#L-Citramalyl-CoA pyruvate-lyase: M_citmcoa_L_m = M_accoa_m + M_pyr_m
R_CITRtm	-948.755	-948.696	#citrulline mitochondrial transport via proton antiport: M_citr_L_m = M_citr_L_c
R_CITt4_2	1000	-1000	#citrate transport via sodium symport: M_cit_e + 2.0 M_na1_e = M_cit_c + 2.0 M_na1_c
R_CITt4_4	-1000	-1000	#citrate transport via sodium symport: M_cit_e + 4.0 M_na1_e = M_cit_c + 4.0 M_na1_c
R_CITtam	-1000	1000	#citrate transport, mitochondrial: M_cit_c + M_mal_L_m = M_cit_m + M_mal_L_c
R_CITtbm	0	88.0044	#citrate transport, mitochondrial: M_cit_c + M_pep_m = M_cit_m + M_pep_c
R_CK	825.453	1000	#ATP Creatine kinase: M_atp_m + M_creat_m = M_adp_m + M_h_m + M_pcreat_m
R_CKc	-825.453	-1000	#ATP Creatine kinase (c): M_atp_c + M_creat_c + 3.0 M_h_c = M_adp_c + M_pcreat_c
R_CLFORtex	0	1.04637e-13	#chloride transport via formate countertransport: M_cl_e + 2.0 M_for_c = M_cl_c + 2.0 M_for_e
R_CLHCO3tex2	399.617	1000	#chloride transport via bicarbonate countertransport (2:1): 2.0 M_cl_e + M_hco3_c = 2.0 M_cl_c + M_hco3_e
R_CLI2tex	7.98227e-14	0	#chloride transport via iodide countertransport: M_cl_e + 2.0 M_i_c = M_cl_c + 2.0 M_i_e
R_CLOHtex2	0	0	#chloride transport via hydroxide countertransport (2:1): 2.0 M_cl_e + M_h2o_c = 2.0 M_cl_c + M_h2o_e
R_CLOXAtex2	0	1000	#chloride transport via oxalate countertransport (2:1): 2.0 M_cl_e + M_oxa_c = 2.0 M_cl_c + M_oxa_e
R_CLPNDCOAtx	0	0	#fatty acid intracellular transport: M_clpndcoa_c = M_clpndcoa_x
R_CLPNDCPT1	0	0	#carnitine O-palmitoyltransferase: M_clpndcoa_c + M_crn_c = M_clpndcrn_c + M_coa_c
R_CLPNDCPT2	0	0	#carnitine transferase: M_clpndcrn_m + M_coa_m = M_clpndcoa_m + M_crn_m
R_CLPNDCRNt	0	0	#transport into the mitochondria (carnitine): M_clpndcrn_c = M_clpndcrn_m
R_CLPNDt	0	0	#fatty acid transport via diffusion: M_clpnd_e = M_clpnd_c
R_CLS_hs	0	0	#cardiolipin synthase (homo sapiens): M_cdpdag_hs_c + M_pglyc_hs_c = M_clpn_hs_c + M_cmp_c + M_h_c
R_CMPACNAtg	54.2004	54.2579	#CMP-Sia Golgi transport via CMP antiport: M_cmp_g + M_cmpacna_c = M_cmp_c + M_cmpacna_g
R_CMPACNAtn	0	0	#CMP-Sia nuclear export: M_cmpacna_n = M_cmpacna_c
R_CMPSAS	0	0	#CMP sialic acid synthase: M_acnam_c + M_ctp_c = M_cmpacna_c + M_ppi_c
R_CMPSASn	0	0	#CMP sialic acid synthase, nuclear: M_acnam_n + M_ctp_n = M_cmpacna_n + M_ppi_n
R_CO2t	-1000	-403.732	#CO2 transporter via diffusion: M_co2_e = M_co2_c
R_CO2ter	0.004	0.0470665	#CO2 endoplasmic reticular transport via diffusion: M_co2_c = M_co2_r
R_CO2tg	0	0	#CO2 Golgi transport: M_co2_c = M_co2_g
R_CO2tm	-0.0322718	901.615	#CO2 transport (diffusion), mitochondrial: M_co2_c = M_co2_m
R_CO2tn	0	0	#CO2 nuclear transport via diffusion: M_co2_n = M_co2_c
R_CO2tp	30.8237	30.8381	#CO2 peroxisomal transport: M_co2_c = M_co2_x
R_COAtg	0	0	#CoA transport in Golgi via diffusion: M_coa_c = M_coa_g
R_COAtl	0	0	#CoA transport in lysosome via diffusion: M_coa_c = M_coa_l
R_COAtm	-10.1819	-999.95	#CoA transporter: M_coa_c = M_coa_m
R_COAtn	-1000	-1000	#coenzyme A transport, nuclear: M_coa_c = M_coa_n
R_COAtp	1000	1000	#coenzyme A transport, peroxisomal: M_coa_c = M_coa_x
R_COAtr	1000	1000	#COA transporter, endoplasmic reticulum: M_coa_c = M_coa_r
R_COKECBESr	0	0	#Carboxylesterase (cocaine) (er): M_coke_r + M_h2o_r = M_bz_r + M_egme_r + M_h_r
R_COQ3m	-2.54637e-15	6.24356e-14	#methyltransferase COQ3: M_2dpmhobq_m + M_amet_m = M_ahcys_m + M_h_m + M_q10_m
R_COQ5m	-2.54637e-15	6.24356e-14	#Ubiquinone biosynthesis methyltransferase COQ5: M_2dp6mobq_m + M_amet_m = M_2dp6mobq_me_m + M_ahcys_m + M_h_m
R_COQ6m	-2.54637e-15	6.24356e-14	#Ubiquinone biosynthesis monooxgenase COQ6: M_2dp6mep_m + M_o2_m = M_2dp6mobq_m + M_h2o_m
R_COQ7m	-2.54637e-15	6.24356e-14	#Ubiquinone biosynthesis COQ7: M_2dp6mobq_me_m + M_h_m + M_nadph_m + M_o2_m = M_2dpmhobq_m + M_h2o_m + M_nadp_m
R_Coqe	0	0	#Transport of q10: M_q10_e = M_q10_c
R_CORE2GTg	0.0766667	0.193333	#Core 2 acetylglucosaminyltransferase, Golgi apparatus: M_T_antigen_g + M_uacgam_g = M_core2_g + M_h_g + M_udp_g
R_CORE3GTg	0	0	#Core 3 beta-GlcNAc-transferase, Golgi apparatus: M_Tn_antigen_g + M_uacgam_g = M_core3_g + M_h_g + M_udp_g
R_CORE4GTg	0	0	#Core 4 beta6-GalNAc-transferase, Golgi apparatus: M_core3_g + M_uacgam_g = M_core4_g + M_h_g + M_udp_g
R_CORE5GTg	0	0	#Core 5 alpha-GalNAc-transferase, Golgi apparatus: M_Tn_antigen_g + M_udpacgal_g = M_core5_g + M_h_g + M_udp_g
R_CORE6GTg	0	-5.10098e-30	#Core 6 beta-GlcNAc-transferase A, Golgi apparatus: M_Tn_antigen_g + M_uacgam_g = M_core6_g + M_h_g + M_udp_g
R_CORE7GTg	0	0	#Core 7 alpha-GalNAc-transferase, Golgi apparatus: M_Tn_antigen_g + M_udpacgal_g = M_core7_g + M_h_g + M_udp_g
R_CORE8GTg	0	0	#N-acetylgalactosamine 3-alpha-galactosyltransferase, Golgi apparatus: M_Tn_antigen_g + M_udpgal_g = M_core8_g + M_h_g + M_udp_g
R_COt	0	0	#CO transporter via diffusion: M_co_c = M_co_e
R_COUCOAFm	-2.54637e-15	6.24356e-14	#p-coumaroyl-CoA formation: M_T4hcinnm_m + M_atp_m + M_coa_m = M_amp_m + M_coucoa_m + M_h_m + M_ppi_m
R_COUMARINte	0	0	#xenobiotic transport: M_coumarin_e = M_coumarin_c
R_CPCTDTX	0	0	#choline-phosphate cytidylyltransferase: M_ctp_c + M_h_c + M_ntm2amep_c = M_cmpntm2amep_c + M_ppi_c
R_CPPPGO	0	0	#coproporphyrinogen oxidase (O2 required): M_cpppg3_c + 2.0 M_h_c + M_o2_c = 2.0 M_co2_c + 2.0 M_h2o_c + M_pppg9_c
R_CREATt4_2_r	-1000	-1000	#Creatine transport (sodium symport) (2:1): M_creat_e + 2.0 M_na1_e = M_creat_c + 2.0 M_na1_c
R_CREATtmdiffir	825.453	1000	#Creatine transport to/from mitochondria via diffusion: M_creat_c = M_creat_m
R_CRMPte	0	0	#crmp hs transport: M_crmp_hs_c = M_crmp_hs_e
R_CRNCAR3tp	0	0	#carnitine-propcarnitine carrier, peroxisomal: M_crn_c + M_pcrn_x = M_crn_x + M_pcrn_c
R_CRNCARtp	0	0	#carnitine-acetylcarnitine carrier, peroxisomal: M_acrn_x + M_crn_c = M_acrn_c + M_crn_x
R_CRNrtx	-999.895	-999.891	#reversible transport of L-Carnitine in peroxisome: M_crn_c = M_crn_x
R_CRNt	0	0	#L-carnitine reversible transport: M_crn_e = M_crn_c
R_CRNtHa	0	0	#L-carnitine outward transport (H+ antiport): M_crn_c + M_h_e = M_crn_e + M_h_c
R_CRNtim	1.23259	0.001	#L-carnitine transport out of mitochondria via diffusion: M_crn_m = M_crn_c
R_CRNtuNa	0	0	#L-carnitine inward transport by Na+ symport: M_crn_e + M_na1_e = M_crn_c + M_na1_c
R_CRNtx	0	0	#carnitine transport peroxisome to mitochondria: M_dmnoncrn_x = M_dmnoncrn_m
R_CRTNsyn	0	0	#Creatinine synthase: M_pcreat_c = M_crtn_c + M_h_c + M_pi_c
R_CRTSLt	0	0	#cortisol transport: M_crtsl_e = M_crtsl_c
R_CRTSLtm	0	0	#cortisol intracellular transport: M_crtsl_c = M_crtsl_m
R_CRTSLtr	0	0	#cortisol intracellular transport: M_crtsl_c = M_crtsl_r
R_CRTSTRNt	0	0	#corticosterone transport: M_crtstrn_e = M_crtstrn_c
R_CRTSTRNtm	0	0	#corticosterone intracellular transport: M_crtstrn_c = M_crtstrn_m
R_CRTSTRNtr	0	0	#corticosterone intracellular transport: M_crtstrn_c = M_crtstrn_r
R_CRVNCtr	-1000	-1000	#fatty acid transport via diffusion: M_crvnc_e = M_crvnc_c
R_CSAPASEly	0	0	#chondroitin sulfate A proteoglycan protease, lysosome (endosome): M_cspg_a_l + M_h2o_l = M_Ser_Gly_Ala_X_Gly_l + M_cs_a_l
R_CSBPASEly	0	0	#chondroitin sulfate B proteoglycan protease, lysosome (endosome): M_cspg_b_l + M_h2o_l = M_Ser_Gly_Ala_X_Gly_l + M_cs_b_l
R_CSCPASEly	0	0	#chondroitin sulfate C proteoglycan protease, lysosome (endosome): M_cspg_c_l + M_h2o_l = M_Ser_Gly_Ala_X_Gly_l + M_cs_c_l
R_CSDPASEly	0	0	#chondroitin sulfate D proteoglycan protease, lysosome (endosome): M_cspg_d_l + M_h2o_l = M_Ser_Gly_Ala_X_Gly_l + M_cs_d_l
R_CSEPASEly	0	0	#chondroitin sulfate E proteoglycan protease, lysosome (endosome): M_cspg_e_l + M_h2o_l = M_Ser_Gly_Ala_X_Gly_l + M_cs_e_l
R_CSm	0	0	#citrate synthase: M_accoa_m + M_h2o_m + M_oaa_m = M_cit_m + M_coa_m + M_h_m
R_CSNAT2m	0	0	#carnitine O-aceyltransferase, mitochondrial: M_coa_m + M_pcrn_m = M_crn_m + M_ppcoa_m
R_CSNAT2x	-1000	-1000	#carnitine dimethyl nonanoyl transferase, revsible, peroxisomal: M_crn_x + M_dmnoncoa_x = M_coa_x + M_dmnoncrn_x
R_CSNAT3x	0	0	#carnitine O-aceyltransferase, peroxisomal: M_crn_x + M_ppcoa_x = M_coa_x + M_pcrn_x
R_CSNATer	-998.873	-1000	#carnitine O-acetyltransferase, endolasmic reticulum: M_accoa_r + M_crn_r = M_acrn_r + M_coa_r
R_CSNATm	1.23159	0	#carnitine O-aceyltransferase, mitochondrial: M_acrn_m + M_coa_m = M_accoa_m + M_crn_m
R_CSNATp	0.104681	0.108681	#carnitine O-acetyltransferase, reverse direction, peroxisomal: M_accoa_x + M_crn_x = M_acrn_x + M_coa_x
R_CSNATr	1000	999.891	#carnitine O-acetyltransferase: M_accoa_c + M_crn_c = M_acrn_c + M_coa_c
R_CSND	0	0	#Cytosine deaminase: M_csn_c + M_h2o_c + M_h_c = M_nh4_c + M_ura_c
R_CSNt	0	0	#cytosine transport via facilated diffusion: M_csn_e = M_csn_c
R_CSPG_At	0	0	#chondroitin sulfate A transport, golgi to extracellular: M_cspg_a_g = M_cspg_a_e
R_CSPG_Atly	0	0	#chondroitin sulfate A transport, extracellular to lysosome: M_cspg_a_e = M_cspg_a_l
R_CSPG_Bt	0	0	#chondroitin sulfate B transport, golgi to extracellular: M_cspg_b_g = M_cspg_b_e
R_CSPG_Btly	0	0	#chondroitin sulfate B transport, extracellular to lysosome: M_cspg_b_e = M_cspg_b_l
R_CSPG_Ct	0	0	#chondroitin sulfate C transport, golgi to extracellular: M_cspg_c_g = M_cspg_c_e
R_CSPG_Ctly	0	0	#chondroitin sulfate C transport, extracellular to lysosome: M_cspg_c_e = M_cspg_c_l
R_CSPG_Dt	0	0	#chondroitin sulfate D transport, golgi to extracellular: M_cspg_d_g = M_cspg_d_e
R_CSPG_Dtly	0	0	#chondroitin sulfate D transport, extracellular to lysosome: M_cspg_d_e = M_cspg_d_l
R_CSPG_Et	0	0	#chondroitin sulfate E transport, golgi to extracellular: M_cspg_e_g = M_cspg_e_e
R_CSPG_Etly	0	0	#chondroitin sulfate E transport, extracellular to lysosome: M_cspg_e_e = M_cspg_e_l
R_CTPS1	0	0	#CTP synthase (NH3): M_atp_c + M_h_c + M_nh4_c + M_utp_c = M_adp_c + M_ctp_c + M_pi_c
R_CTPS2	0	0	#CTP synthase (glutamine): M_atp_c + M_gln_L_c + M_h2o_c + M_h_c + M_utp_c = M_adp_c + M_ctp_c + M_glu_L_c + M_pi_c
R_CTPtn	-5.60064e-14	4.49578e-14	#CTP diffusion in nucleus: M_ctp_c = M_ctp_n
R_CYANt	0	0	#Cyanide transport via diffusion (extracellular to cytosol): M_cyan_e = M_cyan_c
R_CYANtm	0	0	#Cyanide transport via diffusion (mitochondrial): M_cyan_c = M_cyan_m
R_CYOOm2	0	0	#cytochrome c oxidase, mitochondrial Complex IV: 4.0 M_focytC_m + 4.0 M_h_m + M_o2_m = 4.0 M_ficytC_m + 2.0 M_h2o_m
R_CYOOm3	1000	1000	#cytochrome c oxidase, mitochondrial Complex IV: M_focytC_m + 7.0 M_h_m + M_o2_m = M_ficytC_m + 7.0 M_h_c + M_o2s_m
R_CYOR_u10m	499.686	499.686	#ubiquinol-6 cytochrome c reductase, Complex III: 2.0 M_ficytC_m + 2.0 M_h_m + M_q10h2_m = 2.0 M_focytC_m + 4.0 M_h_c + M_q10_m
R_CYSALANaEx	0	0	#L-alanine/L-cysteine Na-dependent exchange (Cys-L in): M_ala_L_c + M_cys_L_e + M_na1_e = M_ala_L_e + M_cys_L_c + M_na1_c
R_CYSAMOe	0	0	#CYSAMOe: M_cysam_e + M_o2_e = M_h_e + M_hyptaur_e
R_CYSASNNaEx	0	0	#L-cysteine/L-asparagine Na-dependent exchange (Cys-L in): M_asn_L_c + M_cys_L_e + M_na1_e = M_asn_L_e + M_cys_L_c + M_na1_c
R_CYSATB0tc	0	0	#transport of L-Cysteine into the intestinal cells by ATB0 transporter: M_cl_e + M_cys_L_e + 2.0 M_na1_e = M_cl_c + M_cys_L_c + 2.0 M_na1_c
R_CYSGLNNaEx	0	0	#L-cysteine/L-glutamine Na-dependent exchange (Cys-L in): M_cys_L_e + M_gln_L_c + M_na1_e = M_cys_L_c + M_gln_L_e + M_na1_c
R_CYSGLTH	-999.9	-999.9	#Glutathione:cystine oxidoreductase: M_Lcystin_c + 2.0 M_gthrd_c = 2.0 M_cys_L_c + M_gthox_c
R_CYSGLUexR	-1000	-1000	#L-cysteine/L-glutamine reversible exchanger: M_cys_L_e + M_gln_L_c = M_cys_L_c + M_gln_L_e
R_CYSGLYexR	-1000	-0.1	#L-cysteine/glycine reversible exchanger: M_cys_L_c + M_gly_e = M_cys_L_e + M_gly_c
R_CYSLYSL	0	0	#L-Cystine Lysteine-lyase (deaminating): M_Lcystin_c + M_h2o_c = M_nh4_c + M_pyr_c + M_thcys_c
R_CYSO	0.314031	0.314031	#cysteine oxidase: M_cys_L_c + M_o2_c = M_3sala_c + 2.0 M_h_c
R_CYSPHELAT2tc	0	0	#transport of L-Cysteine into the cell and efflux of L-Phenylalanine out of the cell by LAT2 on the basolateral surfaces of kidney and intestine.: M_cys_L_e + M_phe_L_c = M_cys_L_c + M_phe_L_e
R_CYSSERNaEx	0	0	#L-serine/L-cysteine Na-dependent exchange (Cys-L in): M_cys_L_e + M_na1_e + M_ser_L_c = M_cys_L_c + M_na1_c + M_ser_L_e
R_CYSSNAT5tc	-1000	-1000	#transport of L-Cysteine into the cell coupled with co-transport with Sodium and counter transport with proton by SNAT5 transporter.: M_cys_L_e + M_h_c + M_na1_e = M_cys_L_c + M_h_e + M_na1_c
R_CYSt4	0	0	#L-cysteine reversible transport via sodium symport: M_cys_L_e + M_na1_e = M_cys_L_c + M_na1_c
R_CYSTA	0	0	#cysteine transaminase: M_akg_c + M_cys_L_c = M_glu_L_c + M_mercppyr_c
R_CYSTALArBATtc	0	0	#transport of L-Cystine into the cell in exchange for L-Alanine by b0,+AT transporter at the apical surfaces of the membranes of small intestine and renal cells.: M_Lcystin_e + M_ala_L_c = M_Lcystin_c + M_ala_L_e
R_CYSTAm	0	0	#cysteine transaminase (mitochondrial): M_akg_m + M_cys_L_m = M_glu_L_m + M_mercppyr_m
R_CYStec	1000	1000	#L-cysteine transport via diffusion (extracellular to cytosol): M_cys_L_e = M_cys_L_c
R_CYSTGL	0.014031	0.014031	#cystathionine g-lyase: M_cyst_L_c + M_h2o_c = M_2obut_c + M_cys_L_c + M_nh4_c
R_CYSTGLUex	0.1	0.1	#L-cystine/L-glutamate exchanger: M_Lcystin_e + M_glu_L_c = M_Lcystin_c + M_glu_L_e
R_CYSTHRNaEx	0	0	#L-cysteine/L-threonine Na-dependent exchange (Cys-L in): M_cys_L_e + M_na1_e + M_thr_L_c = M_cys_L_c + M_na1_c + M_thr_L_e
R_CYSTLEUrBATtc	0	0	#transport of L-Cystine into the cell in exchange for L-Leucine by b0,+AT transporter at the apical surfaces of the membranes of small intestine and renal cells.: M_Lcystin_e + M_leu_L_c = M_Lcystin_c + M_leu_L_e
R_CYSTS	0.014031	0.014031	#cystathionine beta-synthase: M_hcys_L_c + M_ser_L_c = M_cyst_L_c + M_h2o_c
R_CYSTSERex	0	0	#L-cystine/glycine exchanger (cystine in): M_Lcystin_e + M_ser_L_c = M_Lcystin_c + M_ser_L_e
R_CYTD	726.228	592.969	#cytidine deaminase: M_cytd_c + M_h2o_c + M_h_c = M_nh4_c + M_uri_c
R_CYTDK1	273.772	407.031	#ATPcytidine 5-phosphotransferase: M_atp_c + M_cytd_c + 2.0 M_h_c = M_adp_c + M_cmp_c
R_CYTDK2m	0	0	#cytidine kinase (ATP), mitochondrial: M_atp_m + M_cytd_m = M_adp_m + M_cmp_m + 2.0 M_h_m
R_CYTDn	0	0	#cytidine deaminase, nuclear: M_cytd_n + M_h2o_n + M_h_n = M_nh4_n + M_uri_n
R_CYTDt	0	0	#cytidine facilated transport in cytosol: M_cytd_e = M_cytd_c
R_CYTDt4	0	0	#cytidine transport in via sodium symport: M_cytd_e + M_na1_e = M_cytd_c + M_na1_c
R_CYTDt5le	0	0	#cytidine transport (1:2 Na/cytd cotransport): M_cytd_e + 2.0 M_na1_e = M_cytd_c + 2.0 M_na1_c
R_CYTDtl	0	0	#Cytidine facilated transport from lysosome: M_cytd_l = M_cytd_c
R_CYTDtm	0	0	#cytidine facilated transport in mitochondria: M_cytd_c = M_cytd_m
R_CYTDtn	0	0	#cytidine transport in nucleus: M_cytd_c = M_cytd_n
R_CYTK1	1000	1000	#cytidylate kinase (CMP): M_atp_c + M_cmp_c + 3.0 M_h_c = M_adp_c + M_cdp_c
R_CYTK10	840.871	461.289	#cytidylate kinase (CMP,dGTP): M_cmp_c + M_dgtp_c = M_cdp_c + M_dgdp_c
R_CYTK10n	-1000	-1000	#cytidylate kinase (CMP,dGTP),nuclear: M_cmp_n + M_dgtp_n = M_cdp_n + M_dgdp_n
R_CYTK11	1000	1000	#cytidylate kinase (dCMP,dGTP): M_dcmp_c + M_dgtp_c = M_dcdp_c + M_dgdp_c
R_CYTK11n	-1000	-1000	#cytidylate kinase (dCMP,dGTP),nuclear: M_dcmp_n + M_dgtp_n = M_dcdp_n + M_dgdp_n
R_CYTK12	1000	1000	#cytidylate kinase (dCMP,dCTP): M_dcmp_c + M_dctp_c = 2.0 M_dcdp_c
R_CYTK12n	1000	1000	#cytidylate kinase (dCMP,dCTP),nuclear: M_dcmp_n + M_dctp_n = 2.0 M_dcdp_n
R_CYTK13	1000	-1000	#cytidylate kinase (dCMP,dATP): M_datp_c + M_dcmp_c = M_dadp_c + M_dcdp_c
R_CYTK13n	-1000	-1000	#cytidylate kinase (dCMP,dATP),nuclear: M_datp_n + M_dcmp_n = M_dadp_n + M_dcdp_n
R_CYTK14	-1000	592.969	#cytidylate kinase (dCMP,UTP): M_dcmp_c + M_utp_c = M_dcdp_c + M_udp_c
R_CYTK14n	1000	1000	#cytidylate kinase (dCMP,CTP),nuclear: M_dcmp_n + M_utp_n = M_dcdp_n + M_udp_n
R_CYTK1m	0	0	#cytidylate kinase (CMP),mitochondrial: M_atp_m + M_cmp_m = M_adp_m + M_cdp_m + M_h_m
R_CYTK1n	1000	1000	#cytidylate kinase (CMP),nuclear: M_atp_n + M_cmp_n = M_adp_n + M_cdp_n
R_CYTK2	726.228	1000	#cytidylate kinase (dCMP): M_atp_c + M_dcmp_c + 3.0 M_h_c = M_adp_c + M_dcdp_c
R_CYTK2n	1000	1000	#cytidylate kinase (dCMP),nuclear: M_atp_n + M_dcmp_n = M_adp_n + M_dcdp_n
R_CYTK3	-1000	-1000	#cytidylate kinase (CMP)(GTP): M_cmp_c + M_gtp_c = M_cdp_c + M_gdp_c
R_CYTK3n	-1000	-1000	#cytidylate kinase (dCMP,CTP),nuclear: M_ctp_n + M_dcmp_n = M_cdp_n + M_dcdp_n
R_CYTK4	-1000	-1000	#cytidylate kinase (dCMP)(GTP): M_dcmp_c + M_gtp_c = M_dcdp_c + M_gdp_c
R_CYTK4n	1.85272e-13	1.85272e-13	#cytidylate kinase (dCMP,GTP),nuclear: M_dcmp_n + M_gtp_n = M_dcdp_n + M_gdp_n
R_CYTK5	-1000	-1000	#cytidylate kinase (dCMP): M_ctp_c + M_dcmp_c = M_cdp_c + M_dcdp_c
R_CYTK5n	-1.85272e-13	1000	#cytidylate kinase (CMP),nuclear: M_cmp_n + M_gtp_n = M_cdp_n + M_gdp_n
R_CYTK6	1000	1000	#cytidylate kinase (CMP,CTP): M_cmp_c + M_ctp_c = 2.0 M_cdp_c
R_CYTK6n	1000	1000	#cytidylate kinase (CMP,CTP),nuclear: M_cmp_n + M_ctp_n = 2.0 M_cdp_n
R_CYTK7	-1000	-1000	#cytidylate kinase (CMP,UTP): M_cmp_c + M_utp_c = M_cdp_c + M_udp_c
R_CYTK7n	1000	-2.68645e-13	#cytidylate kinase (CMP,UTP),nuclear: M_cmp_n + M_utp_n = M_cdp_n + M_udp_n
R_CYTK8	-1000	-1000	#cytidylate kinase (CMP,dATP): M_cmp_c + M_datp_c = M_cdp_c + M_dadp_c
R_CYTK8n	-1000	-1000	#cytidylate kinase (CMP,dATP),nuclear: M_cmp_n + M_datp_n = M_cdp_n + M_dadp_n
R_CYTK9	-512.899	-2.28687e-13	#cytidylate kinase (CMP,dCTP): M_cmp_c + M_dctp_c = M_cdp_c + M_dcdp_c
R_CYTK9n	-1000	-1000	#cytidylate kinase (CMP,dCTP),nuclear: M_cmp_n + M_dctp_n = M_cdp_n + M_dcdp_n
R_D_3AIBt	0	0	#D-3-amino-isobutyrate transport: M_3aib_D_c = M_3aib_D_e
R_D_LACt2	0	0	#D-lactate transport via proton symport: M_h_e + M_lac_D_e = M_h_c + M_lac_D_c
R_D_LACtm	0	0	#D-lactate transport, mitochondrial: M_h_c + M_lac_D_c = M_h_m + M_lac_D_m
R_D3AIBTm	-1000	-1000	#D-3-Amino-isobutanoate:pyruvate aminotransferase, mitochondrial: M_3aib_D_m + M_pyr_m = M_2mop_m + M_ala_L_m
R_DADA	0	0	#Deoxyadenosine deaminase: M_dad_2_c + M_h2o_c + M_h_c = M_din_c + M_nh4_c
R_DADAe	0	0	#Deoxyadenosine deaminase, extracellular: M_dad_2_e + M_h2o_e + M_h_e = M_din_e + M_nh4_e
R_DADNK	0	0	#deoxyadenosine kinase: M_atp_c + M_dad_2_c + 2.0 M_h_c = M_adp_c + M_damp_c
R_DADNt4	0	0	#deoxyadenosine transport via diffusion: M_dad_2_e = M_dad_2_c
R_DAG_HSter	0	0	#diacylglycerol ER export: M_dag_hs_r = M_dag_hs_c
R_DAGK_hs	0	0	#Diacylglycerol phosphate kinase (homo sapiens): M_atp_c + M_dag_hs_c + 2.0 M_h_c = M_adp_c + M_pa_hs_c
R_DAGKn_hs	0	-1.86089e-13	#Diacylglycerol phosphate kinase (homo sapiens): M_atp_n + M_dag_hs_n = M_adp_n + M_h_n + M_pa_hs_n
R_DAGt	0	0	#diacylglycerol transport: M_dag_hs_e = M_dag_hs_c
R_DALAOXx	0	499.996	#D-Alanine Oxidase (x): M_ala_D_x + M_h2o_x + M_o2_x = M_h2o2_x + M_nh4_x + M_pyr_x
R_DALAt2r	1000	1000	#D-alanine transport via proton symport: M_ala_D_e + M_h_e = M_ala_D_c + M_h_c
R_DALAt2rL	0	0	#D-alanine transport via proton symport (lysosome): M_ala_D_l + M_h_l = M_ala_D_c + M_h_c
R_DALAxt	0	499.996	#D-Alanine transport to perixosome: M_ala_D_c = M_ala_D_x
R_DARGOp	0	0	#D-arginine oxidase, perixosomal: M_arg_D_x + M_h2o_x + M_o2_x = M_5g2oxpt_x + M_h2o2_x + M_nh4_x
R_DASCBH	0	0	#L-Dehydroascorbate lactonohydrolase: M_dhdascb_c + M_h2o_c = M_23doguln_c + M_h_c
R_DASCBR	0	0	#dehydroascorbate reductase: M_dhdascb_c + M_nadph_c = M_ascb_L_c + M_nadp_c
R_DASPO1p	0	0	#D-aspartate oxidase, peroxisomal: M_asp_D_x + M_h2o_x + M_o2_x = M_h2o2_x + M_nh4_x + M_oaa_x
R_DATPtm	0	0	#transport of dATP into mitochondria: M_datp_c = M_datp_m
R_DATPtn	0	0	#dATP diffusion in nucleus: M_datp_c = M_datp_n
R_DCATDc	0	0	#transport of Decanoate (n-C10:0) into the cell by diffusion: M_dca_e = M_dca_c
R_DCATDr	0	0	#transport of Decanoate (n-C10:0) into the E.R. by diffusion: M_dca_c = M_dca_r
R_DCIm	0	0	#dodecenoyl-Coenzyme A delta isomerase: M_dd2coa_m = M_dd3coa_m
R_DCK1m	0	0	#Deoxycytidine kinase, mitochondrial (ATP): M_atp_m + M_dcyt_m = M_adp_m + M_dcmp_m + 2.0 M_h_m
R_DCK1n	8.67472e-13	-1000	#Deoxycytidine kinase, nuclear (ATP): M_atp_n + M_dcyt_n = M_adp_n + M_dcmp_n + M_h_n
R_DCK2n	-6.822e-13	1000	#Deoxycytidine kinase, nuclear (UTP): M_dcyt_n + M_utp_n = M_dcmp_n + M_h_n + M_udp_n
R_DCMPDA	-726.228	-592.969	#dCMP deaminase: M_dcmp_c + M_h2o_c + M_h_c = M_dump_c + M_nh4_c
R_DCSPTN1COAtx	0	0	#fatty acid intracellular transport: M_dcsptn1coa_c = M_dcsptn1coa_x
R_DCSPTN1COAtxc	0	0	#transport of docosapentenoylcoa into peroxisomes.: M_atp_c + M_dcsptn1coa_c + M_h2o_c + 2.0 M_h_c = M_adp_c + M_dcsptn1coa_x + M_pi_c
R_DCSPTN1CPT1	0	0	#carnitine O-palmitoyltransferase: M_crn_c + M_dcsptn1coa_c = M_coa_c + M_dcsptn1crn_c
R_DCSPTN1CPT2	0	0	#carnitine transferase: M_coa_m + M_dcsptn1crn_m = M_crn_m + M_dcsptn1coa_m
R_DCSPTN1CRNt	0	0	#transport into the mitochondria (carnitine): M_dcsptn1crn_c = M_dcsptn1crn_m
R_DCSPTN1t	0	0	#fatty acid transport via diffusion: M_dcsptn1_e = M_dcsptn1_c
R_DCT	0	0	#Dopachrome tautomerase: M_L_dpchrm_c = M_56dihindlcrbxlt_c
R_DCTPtm	0	0	#transport of dCTP into mitochondria: M_dctp_c = M_dctp_m
R_DCTPtn	0	0	#dCTP diffusion in nucleus: M_dctp_c = M_dctp_n
R_DCYTD	0	0	#deoxycytidine deaminase: M_dcyt_c + M_h2o_c + M_h_c = M_duri_c + M_nh4_c
R_DCYTDn	-1.85272e-13	-2.30427e-13	#deoxycytidine deaminase, nuclear: M_dcyt_n + M_h2o_n + M_h_n = M_duri_n + M_nh4_n
R_DCYTt	0	0	#deoxycytidine transport via diffusion: M_dcyt_e = M_dcyt_c
R_DDCRNe	0	0	#transport of 3-hydroxydodecanoyl carnitine into extra cellular space: M_3ddcrn_c = M_3ddcrn_e
R_DDECCRNe	0	0	#transport of lauroyl carnitine into extra cellular space: M_ddeccrn_c = M_ddeccrn_e
R_DDECE1CRNe	0	0	#transport of dodecenoyl carnitine into extra cellular space: M_ddece1crn_c = M_ddece1crn_e
R_DDPGAm	-1.14156e-13	-1.14156e-13	#2-dehydro-3-deoxy-phosphogluconate aldolase, mitochondrial: M_4h2oglt_m = M_glx_m + M_pyr_m
R_DEBRISOQUINEt	0	0	#debrisoquine uniport: M_debrisoquine_e = M_debrisoquine_c
R_DECCRNe	0	0	#transport of 3-hydroxydecanoyl carnitine into extra cellular space: M_3deccrn_c = M_3deccrn_e
R_DECDICRNe	0	0	#trnasport of decadienoyl carnitine into the extra cellular space: M_decdicrn_c = M_decdicrn_e
R_DECDPtm	-2.54637e-15	6.24356e-14	#lipid, flip-flop intracellular transport: M_decdp_c = M_decdp_m
R_DEDOLP1_L	0	0	#dehydrodolichol diphosphate phosphatase (liver): 0.1 M_dedoldp_L_c + M_h2o_c = 0.1 M_dedolp_L_c + M_h_c + M_pi_c
R_DEDOLP1_U	1.99405e-14	1.9577e-14	#dehydrodolichol diphosphate phosphatase (uterus): 0.1 M_dedoldp_U_c + M_h2o_c = 0.1 M_dedolp_U_c + M_h_c + M_pi_c
R_DEDOLP2_L	0	0	#dehydrodolichol phosphate phosphatase (liver): 0.1 M_dedolp_L_c + M_h2o_c = 0.1 M_dedol_L_c + M_pi_c
R_DEDOLP2_U	1.99405e-14	1.9577e-14	#dehydrodolichol phosphate phosphatase (uterus): 0.1 M_dedolp_U_c + M_h2o_c = 0.1 M_dedol_U_c + M_pi_c
R_DEDOLR_L	0	0	#dehydrodolichol reductase (liver): 0.1 M_dedol_L_c + M_h_c + M_nadph_c = 0.1 M_dolichol_L_c + M_nadp_c
R_DEDOLR_U	1.99405e-14	1.9577e-14	#dehydrodolichol reductase (uterus): 0.1 M_dedol_U_c + M_h_c + M_nadph_c = 0.1 M_dolichol_U_c + M_nadp_c
R_DESAT16_2	0.003	0.0460665	#palmitoyl-CoA desaturase (n-C16:0CoA -> n-C16:1CoA): M_h_c + M_nadh_c + M_o2_c + M_pmtcoa_c = 2.0 M_h2o_c + M_hdcoa_c + M_nad_c
R_DESAT18_10	0	0	#fatty acyl-CoA desaturase (n-C18:2CoA -> n-C18:3CoA): M_h_c + M_lnlncacoa_c + M_nadh_c + M_o2_c = 2.0 M_h2o_c + M_nad_c + M_strdnccoa_c
R_DESAT18_3	0	0	#stearoyl-CoA desaturase (n-C18:0CoA -> n-C18:1CoA): M_h_c + M_nadh_c + M_o2_c + M_stcoa_c = 2.0 M_h2o_c + M_nad_c + M_odecoa_c
R_DESAT18_4	0	0	#stearoyl-CoA desaturase (n-C18:0CoA -> n-C18:1CoA): M_h_c + M_nadh_c + M_o2_c + M_stcoa_c = 2.0 M_h2o_c + M_nad_c + M_vacccoa_c
R_DESAT18_5	0	0	#stearoyl-CoA desaturase (n-C18:0CoA -> n-C18:1CoA): M_h_c + M_nadh_c + M_o2_c + M_stcoa_c = 2.0 M_h2o_c + M_nad_c + M_od2coa_c
R_DESAT18_6	0	4.27032e-27	#fatty acyl-CoA desaturase (n-C18:1CoA -> n-C18:2CoA): M_h_c + M_nadh_c + M_o2_c + M_odecoa_c = 2.0 M_h2o_c + M_lneldccoa_c + M_nad_c
R_DESAT18_7	0	0	#fatty acyl-CoA desaturase (n-C18:1CoA -> n-C18:2CoA): M_h_c + M_nadh_c + M_o2_c + M_vacccoa_c = 2.0 M_h2o_c + M_lneldccoa_c + M_nad_c
R_DESAT18_8	0	0	#fatty acyl-CoA desaturase (n-C18:1CoA -> n-C18:2CoA): M_h_c + M_nadh_c + M_o2_c + M_od2coa_c = 2.0 M_h2o_c + M_lneldccoa_c + M_nad_c
R_DESAT18_9	0	1.19168e-25	#fatty acyl-CoA desaturase (n-C18:2CoA -> n-C18:3CoA): M_h_c + M_lnlccoa_c + M_nadh_c + M_o2_c = 2.0 M_h2o_c + M_lnlncgcoa_c + M_nad_c
R_DESAT20_1	0	0	#fatty acyl-CoA desaturase (n-C20:3CoA -> n-C20:4CoA): M_dlnlcgcoa_c + M_h_c + M_nadh_c + M_o2_c = M_arachdcoa_c + 2.0 M_h2o_c + M_nad_c
R_DESAT20_2	-3.00497e-13	-1.50248e-13	#fatty acyl-CoA desaturase (n-C20:4CoA -> n-C20:5CoA): M_eicostetcoa_c + M_h_c + M_nadh_c + M_o2_c = 2.0 M_h2o_c + M_nad_c + M_tmndnccoa_c
R_DESAT22_1p	1.50248e-13	0	#fatty acyl-CoA desaturase (n-C22:4CoA -> n-C22:5CoA): M_adrncoa_x + M_h_x + M_nadh_x + M_o2_x = M_dcsptn1coa_x + 2.0 M_h2o_x + M_nad_x
R_DESAT22_2p	0	0	#fatty acyl-CoA desaturase (n-C22:5CoA -> n-C22:6CoA): M_clpndcoa_x + M_h_x + M_nadh_x + M_o2_x = M_c226coa_x + 2.0 M_h2o_x + M_nad_x
R_DESAT24_1	0	0	#fatty acyl-CoA desaturase (n-C24:5CoA -> n-C24:6CoA): M_h_c + M_nadh_c + M_o2_c + M_tetpent3coa_c = 2.0 M_h2o_c + M_nad_c + M_tethex3coa_c
R_DGAT	0	0	#diacylglycerol acyltransferase: M_Rtotal3coa_c + M_dag_hs_c = M_coa_c + M_tag_hs_c
R_DGCHOLte	0	0	#bile acid intracellular transport: M_dgchol_e = M_dgchol_c
R_DGCHOLtx	71.922	1000	#bile acid intracellular transport: M_dgchol_x = M_dgchol_c
R_DGK1	4.05829e-13	-372.179	#deoxyguanylate kinase (dGMP:ATP): M_atp_c + M_dgmp_c + 3.0 M_h_c = M_adp_c + M_dgdp_c
R_DGK2m	1.53027e-13	0	#deoxyguanylate kinase (dGMP:dATP) (mitochondrial): M_datp_m + M_dgmp_m = M_dadp_m + M_dgdp_m
R_DGNSKm	1.53027e-13	0	#deoxyguanosine kinase: M_atp_m + M_dgsn_m = M_adp_m + M_dgmp_m + 2.0 M_h_m
R_DGSNt	0	0	#deoyguanosine transport via diffusion: M_dgsn_e = M_dgsn_c
R_DGSNtm	1.53027e-13	0	#deoyguanosine transport in mitochondria: M_dgsn_c = M_dgsn_m
R_DGTPtm	0	0	#transport of dGTP into mitochondria: M_dgtp_c = M_dgtp_m
R_DGTPtn	0	0	#dGTP diffusion in nucleus: M_dgtp_c = M_dgtp_n
R_DGULND	1.12693e-13	1.59353e-13	#dehydro-L-gulonate decarboxylase: M_3dhguln_c + M_h_c = M_co2_c + M_xylu_L_c
R_DHAAt1r	0	-9.2703e-24	#dehydroascorbate transport (uniport): M_dhdascb_e = M_dhdascb_c
R_DHAPA	0	0	#dihydroxyacetone phosphate acyltransferase: M_Rtotalcoa_c + M_dhap_c = M_adhap_hs_c + M_coa_c
R_DHAPAx	0	0	#dihydroxyacetone phosphate acyltransferase: M_Rtotalcoa_x + M_dhap_x = M_adhap_hs_x + M_coa_x
R_DHAPtc	0	0	#transport of DHAP into cytosol: M_dhap_m = M_dhap_c
R_DHCHOLESTANATEtm	0	0	#lipid, flip-flop intracellular transport: M_dhcholestanate_m = M_dhcholestanate_x
R_DHCR241r	-4.3005e-13	-4.68869e-13	#24-dehydrocholesterol reductase [Precursor]: M_fadh2_r + M_zymst_r = M_fad_r + M_zymstnl_r
R_DHCR242r	0	0	#24-dehydrocholesterol reductase [Precursor]: M_chlstol_r + M_fadh2_r = M_fad_r + M_lthstrl_r
R_DHCR243r	0	0	#24-dehydrocholesterol reductase [Precursor]: M_dsmsterol_r + M_fadh2_r = M_chsterol_r + M_fad_r
R_DHCR71r	-4.5121e-13	-4.46529e-13	#7-dehydrocholesterol reductase: M_ddsmsterol_r + M_h_r + M_nadph_r = M_dsmsterol_r + M_nadp_r
R_DHCR72r	0	0	#7-dehydrocholesterol reductase: M_7dhchsterol_r + M_h_r + M_nadph_r = M_chsterol_r + M_nadp_r
R_DHCRD1	0	0	#dihydroceramide desaturase: M_dhcrm_hs_c + M_nadp_c = M_crm_hs_c + M_h_c + M_nadph_c
R_DHCRD2	0	0	#dihydroceramide desaturase: M_dhcrm_hs_c + M_fad_c = M_crm_hs_c + M_fadh2_c
R_DHDPBMTm	-2.54637e-15	6.24356e-14	#dihydroxydecaprenylbenzoate methyltransferase: M_3dpdhb_m + M_amet_m = M_3dpdhb_me_m + M_ahcys_m + M_h_m
R_DHEASt	-1000	-1000	#dehydroepiandrosterone sulfate transport via bicarbonate countertransport: M_dheas_e + M_hco3_c = M_dheas_c + M_hco3_e
R_DHEAStr	0	0	#dheas intracellular transport: M_dheas_r = M_dheas_c
R_DHEASULT	0	0	#Dehydroepiandrosterone sulfotransferase: M_dhea_c + M_paps_c = M_dheas_c + M_h_c + M_pap_c
R_DHEAtr	0	0	#Dehydroepiandrosterone transport: M_dhea_r = M_dhea_c
R_DHFR	-1000	2.12563e-13	#dihydrofolate reductase: M_dhf_c + M_h_c + M_nadph_c = M_nadp_c + M_thf_c
R_DHFtl	0	0	#dihydrofolate reversible lysosomal transport: M_dhf_c = M_dhf_l
R_DHFtm	165.205	0	#dihydrofolate reversible mitochondrial transport: M_dhf_c = M_dhf_m
R_DHORD9	0	0	#dihydoorotic acid dehydrogenase (quinone10): M_dhor_S_c + M_q10_m = M_orot_c + M_q10h2_m
R_DHORTS	0	0	#dihydroorotase: M_dhor_S_c + M_h2o_c = M_cbasp_c + M_h_c
R_DHPM1	7.18183e-13	0	#dihydropyrimidinase (5,6-dihydrouracil): M_56dura_c + M_h2o_c = M_cala_c + M_h_c
R_DHPM2	1.53027e-13	2.32328e-13	#dihydropyrimidinase (dihydrothymine): M_56dthm_c + M_h2o_c = M_3uib_c + M_h_c
R_DHPR	0.01461	0	#6,7-dihydropteridine reductase: M_dhbpt_c + M_h_c + M_nadh_c = M_nad_c + M_thbpt_c
R_DHPR2	0	0	#6,7-dihydropteridine reduction: M_5mthf_c + M_dhbpt_c = M_h_c + M_mlthf_c + M_thbpt_c
R_DIDPtn	-1.57307e-12	-3.30105e-13	#dIDP nuclear transport: M_didp_c = M_didp_n
R_DIGALSGALSIDEte	0	0	#digalsgalside hs transport: M_digalsgalside_hs_c = M_digalsgalside_hs_e
R_DIGALSGALSIDEtg	0	0	#digalsgalside hs intracellular transport: M_digalsgalside_hs_c = M_digalsgalside_hs_g
R_DIGALSIDEtg	0	0	#digalside hs intracellular transport: M_digalside_hs_c = M_digalside_hs_g
R_DIGALSIDEtl	0	0	#digalside hs intracellular transport: M_digalside_hs_c = M_digalside_hs_l
R_DINt	0	0	#deoxyinosine transport via diffusion: M_din_e = M_din_c
R_DITPtn	1.57307e-12	3.30105e-13	#dITP nuclear transport: M_ditp_c = M_ditp_n
R_DKMPPD	0	0	# 2,3-diketo-5-methylthio-1-phosphopentane degradation reaction: M_dkmpp_c + M_h2o_c + M_o2_c = M_2kmb_c + M_for_c + 2.0 M_h_c + M_pi_c
R_DLNLCGCPT1	0	0	#carnitine O-palmitoyltransferase: M_crn_c + M_dlnlcgcoa_c = M_coa_c + M_dlnlcgcrn_c
R_DLNLCGCPT2	-1.07367e-28	0	#carnitine transferase: M_coa_m + M_dlnlcgcrn_m = M_crn_m + M_dlnlcgcoa_m
R_DLNLCGCRNt	-7.49138e-29	0	#transport into the mitochondria (carnitine): M_dlnlcgcrn_c = M_dlnlcgcrn_m
R_DLNLCGt	0	0	#fatty acid transport via diffusion: M_dlnlcg_e = M_dlnlcg_c
R_DM_13_cis_oretn_n_	0	0	#13-cis-oxo-retinoic acid demand: M_13_cis_oretn_n = x_M_13_cis_oretn_n
R_DM_13_cis_retn_n_	0	0	#13-cis-retinoate demand: M_13_cis_retn_n = x_M_13_cis_retn_n
R_DM_1a25dhvitd3_LPAREN_n_RPAREN_	0	0	#demand reaction for vitD3: M_1a25dhvitd3_n = x_M_1a25dhvitd3_n
R_DM_4abut_LPAREN_n_RPAREN_	-2.27374e-13	2.27374e-13	#Demand for 4-Aminobutanoate(n): M_4abut_n = x_M_4abut_n
R_DM_4hrpo	0	0	#Demand for trans-4-hydroxy-L-proline: M_4hpro_LT_m = x_M_4hpro_LT_m
R_DM_5hpet_LPAREN_r_RPAREN_	1000	1000	#demand reaction for 5(S)-HPETE(1-): M_5HPET_r = x_M_5HPET_r
R_DM_anth	0	0	#Demand for anthranilate: M_anth_c = x_M_anth_c
R_DM_Asn_X_Ser_Thr_ly_	-1.06581e-14	-7.10543e-15	#DM Asn-X-Ser/Thr(ly): M_Asn_X_Ser_Thr_l = x_M_Asn_X_Ser_Thr_l
R_DM_atp_c_	0	0	#DM atp(c): M_atp_c + M_h2o_c + 2.0 M_h_c = M_adp_c + M_pi_c
R_DM_avite1_c_	0	0	#alpha-Tocopherol demand: M_avite1_c = x_M_avite1_c
R_DM_avite2_c_	0	0	#alpha-Tocotrienol demand: M_avite2_c = x_M_avite2_c
R_DM_btn	0	0	#Demand for biotin: M_btn_c = x_M_btn_c
R_DM_bvite_c_	0	0	#beta-tocopherol demand: M_bvite_c = x_M_bvite_c
R_DM_core5_g_	0	0	#DM core5(g): M_core5_g = x_M_core5_g
R_DM_core7_g_	0	0	#DM core7(g): M_core7_g = x_M_core7_g
R_DM_core8_g_	0	0	#DM core8(g): M_core8_g = x_M_core8_g
R_DM_datp_m_	0	0	#dATP demand: M_datp_m = x_M_datp_m
R_DM_datp_n_	0	0	#DM datp(n): M_datp_n = x_M_datp_n
R_DM_dctp_m_	0	0	#dCTP demand: M_dctp_m = x_M_dctp_m
R_DM_dctp_n_	0	0	#DM dctp(n): M_dctp_n = x_M_dctp_n
R_DM_dem2emgacpail_prot_hs_r_	0	0	#DM dem2emgacpail prot hs(r): M_dem2emgacpail_prot_hs_r = x_M_dem2emgacpail_prot_hs_r
R_DM_dgpi_prot_hs_r_	-2.94834e-29	0	#DM dgpi prot hs(r): M_dgpi_prot_hs_r = x_M_dgpi_prot_hs_r
R_DM_dgtp_m_	0	0	#DM dgtp(m): M_dgtp_m = x_M_dgtp_m
R_DM_dgtp_n_	0	0	#DM dgtp(n): M_dgtp_n = x_M_dgtp_n
R_DM_dsT_antigen_g_	0	0	#DM dsT antigen(g): M_dsT_antigen_g = x_M_dsT_antigen_g
R_DM_dttp_m_	0	0	#dTTP demand: M_dttp_m = x_M_dttp_m
R_DM_dttp_n_	0	0	#DM dttp(n): M_dttp_n = x_M_dttp_n
R_DM_ethamp_r_	0	0	#Ethanolamine phosphate demand: M_ethamp_r = x_M_ethamp_r
R_DM_fol	1.13687e-13	-1.95762e-14	#Demand for folic aicd: M_fol_c = x_M_fol_c
R_DM_gncore2_g_	0	0	#DM gncore2(g): M_gncore2_g = x_M_gncore2_g
R_DM_gpi_sig_er_	-3.72803e-29	0	#DM gpi sig(er): M_gpi_sig_r = x_M_gpi_sig_r
R_DM_hretn_n_	0	0	#4 hydroxy retinoic acid demand: M_hretn_n = x_M_hretn_n
R_DM_kdn_c_	0	0	#DM kdn(c): M_kdn_c = x_M_kdn_c
R_DM_Lcystin	0	0	#Demand for L-cystine: M_Lcystin_c = x_M_Lcystin_c
R_DM_m_em_3gacpail_prot_hs_r_	0	0	#DM m(em)3gacpail prot hs(r): M_m3gacpail_prot_hs_r = x_M_m3gacpail_prot_hs_r
R_DM_melanin_c_	0	0	#DM melanin(c): M_melanin_c = x_M_melanin_c
R_DM_mem2emgacpail_prot_hs_r_	0	0	#DM mem2emgacpail prot hs(r): M_mem2emgacpail_prot_hs_r = x_M_mem2emgacpail_prot_hs_r
R_DM_n5m2masn_g_	0	0	#DM n5m2masn(g): M_n5m2masn_g = x_M_n5m2masn_g
R_DM_ncam	5.60574e-13	9.6588e-13	#Demand for nicotinamide: M_ncam_c = x_M_ncam_c
R_DM_oretn_n_	4.2222e-13	4.87014e-13	#4-oxo-retonoic acid demand: M_oretn_n = x_M_oretn_n
R_DM_pe_hs_LPAREN_r_RPAREN_	-5.68434e-13	0	#demand reaction for pe_hs[r]: M_pe_hs_r = x_M_pe_hs_r
R_DM_pmtcoa_LPAREN_r_RPAREN_	0	0	#demand reaction for pmtcoa: M_pmtcoa_r = x_M_pmtcoa_r
R_DM_pnto_R	0	7.5e-05	#Demand for (R)-Pantothenate: M_pnto_R_c = x_M_pnto_R_c
R_DM_Ser_Gly_Ala_X_Gly_ly_	0	0	#DM Ser-Gly/Ala-X-Gly(ly): M_Ser_Gly_Ala_X_Gly_l = x_M_Ser_Gly_Ala_X_Gly_l
R_DM_Ser_Thr_ly_	0.0766667	0.193333	#DM Ser/Thr(ly): M_Ser_Thr_l = x_M_Ser_Thr_l
R_DM_sprm_c_	0	0	#DM sprm(c): M_sprm_c = x_M_sprm_c
R_DM_sTn_antigen_g_	0	0	#DM sTn antigen(g): M_sTn_antigen_g = x_M_sTn_antigen_g
R_DM_T_antigen_g_	-0.0766667	-0.193333	#DM T antigen(g): M_T_antigen_g = x_M_T_antigen_g
R_DM_taur_LPAREN_c_RPAREN_	3.41061e-13	1.18237e-12	#demand reaction for taurine: M_taur_c = x_M_taur_c
R_DM_yvite_c_	0	0	#gamma-Tocopherol demand: M_yvite_c = x_M_yvite_c
R_DMANTIPYRINEte	0	0	#xenobiotic transport: M_dmantipyrine_e = M_dmantipyrine_c
R_DMATT	-8.5559e-13	-8.23518e-13	#dimethylallyltranstransferase: M_dmpp_c + M_ipdp_c = M_grdp_c + M_ppi_c
R_DMATTx	0	0	#dimethylallyltranstransferase: M_dmpp_x + M_ipdp_x = M_grdp_x + M_ppi_x
R_DMGDHm	0	0	#dimethylglycine dehydrogenase, mitochondrial: M_dmgly_m + M_fad_m + M_h2o_m = M_fadh2_m + M_fald_m + M_sarcs_m
R_DMGtm	0	0	#dimethylglycine transport via diffusion (cytosol to mitochondria): M_dmgly_c = M_dmgly_m
R_DMHPTCRNCPT1	0	0	#carnitine fatty-acyl transferase: M_crn_c + M_dmhptcoa_c = M_coa_c + M_dmhptcrn_c
R_DMHPTCRNCPT2	0	0	#2,6 dimethylheptanoly CoA carnitine transferase: M_coa_m + M_dmhptcrn_m = M_crn_m + M_dmhptcoa_m
R_DMHPTCRNt	0	0	#2,6 dimethylheptanoyl crn transport: M_dmhptcrn_c = M_dmhptcrn_m
R_DMHPTCRNte	0	0	#2,6 dimethylheptanoyl carnitine transport: M_dmhptcrn_c = M_dmhptcrn_e
R_DMNONCOACRNCPT1	1000	1000	#DMNONCOACRNCPT1: M_crn_c + M_dmnoncoa_c = M_coa_c + M_dmnoncrn_c
R_DMNONCRNCPT2	0	0	#DMNONCRNCPT2: M_coa_m + M_dmnoncrn_m = M_crn_m + M_dmnoncoa_m
R_DMNONCRNt	0	0	#4,8 dimethylnonanoyl carnitine transport (mitochondria): M_dmnoncrn_c = M_dmnoncrn_m
R_DNADtn	0	0	#dNAD transport, nuclear trhough pore: M_dnad_c = M_dnad_n
R_DNAMTn	0	0	#DNA (cytosine-5-)-methyltransferase, nucleus: M_amet_n + M_dna_n = M_ahcys_n + M_dna5mtc_n + M_h_n
R_DNAMTSEn	0	0	#DNA (cytosine-5-)-methyltransferase, nucleus: M_dna_n + M_seasmet_n = M_dna5mtc_n + M_h_n + M_seahcys_n
R_DNDPt10m	0	220.79	#dADP transport via dCDP antiport: M_dadp_c + M_dcdp_m = M_dadp_m + M_dcdp_c
R_DNDPt11m	636.893	0	#dADP transport via dGDP antiport: M_dadp_c + M_dgdp_m = M_dadp_m + M_dgdp_c
R_DNDPt12m	0	0	#dADP transport via ADP antiport: M_adp_m + M_dadp_c + 3.0 M_h_m = M_adp_c + M_dadp_m
R_DNDPt13m	0	0	#dADP transport via ATP antiport: M_atp_m + M_dadp_c = M_atp_c + M_dadp_m + M_h_c
R_DNDPt14m	0	-1.53027e-13	#dUDP transport via dTDP antiport: M_dtdp_m + M_dudp_c = M_dtdp_c + M_dudp_m
R_DNDPt15m	0	0	#dUDP transport via dGDP antiport: M_dgdp_m + M_dudp_c = M_dgdp_c + M_dudp_m
R_DNDPt16m	0	220.79	#dUDP transport via dADP antiport: M_dadp_m + M_dudp_c = M_dadp_c + M_dudp_m
R_DNDPt17m	363.121	0	#dUDP transport via dCDP antiport: M_dcdp_m + M_dudp_c = M_dcdp_c + M_dudp_m
R_DNDPt18m	0	0	#dUDP transport via ADP antiport: M_adp_m + M_dudp_c + 3.0 M_h_m = M_adp_c + M_dudp_m
R_DNDPt19m	0	0	#dUDP transport via ATP antiport: M_atp_m + M_dudp_c = M_atp_c + M_dudp_m + M_h_c
R_DNDPt1m	0	0	#dATP transport via ADP antiport: M_adp_m + M_datp_c + 3.0 M_h_m = M_adp_c + M_datp_m
R_DNDPt20m	0	0	#dTDP transport via ATP antiport: M_atp_m + M_dtdp_c = M_atp_c + M_dtdp_m + M_h_c
R_DNDPt21m	0	0	#dTDP transport via ADP antiport: M_adp_m + M_dtdp_c + 3.0 M_h_m = M_adp_c + M_dtdp_m
R_DNDPt22m	0	0	#dTDP transport via dUDP antiport: M_dtdp_c + M_dudp_m = M_dtdp_m + M_dudp_c
R_DNDPt23m	0	0	#dTDP transport via dGTP antiport: M_dgdp_m + M_dtdp_c = M_dgdp_c + M_dtdp_m
R_DNDPt24m	0	0	#dTDP transport via dADP antiport: M_dadp_m + M_dtdp_c = M_dadp_c + M_dtdp_m
R_DNDPt25m	0	0	#dTDP transport via dCDP antiport: M_dcdp_m + M_dtdp_c = M_dcdp_c + M_dtdp_m
R_DNDPt26m	0	0	#dCDP transport via dUDP antiport: M_dcdp_c + M_dudp_m = M_dcdp_m + M_dudp_c
R_DNDPt27m	0	0	#dCDP transport via dTDP antiport: M_dcdp_c + M_dtdp_m = M_dcdp_m + M_dtdp_c
R_DNDPt28m	0	0	#dCDP transport via dGDP antiport: M_dcdp_c + M_dgdp_m = M_dcdp_m + M_dgdp_c
R_DNDPt29m	0	0	#dCDP transport via dADP antiport: M_dadp_m + M_dcdp_c = M_dadp_c + M_dcdp_m
R_DNDPt2m	0	0	#dATP transport via ATP antiport: M_atp_m + M_datp_c = M_atp_c + M_datp_m + M_h_c
R_DNDPt30m	0	220.79	#dCDP transport via ADP antiport: M_adp_m + M_dcdp_c + 3.0 M_h_m = M_adp_c + M_dcdp_m
R_DNDPt31m	363.121	0	#dCDP transport via ATP antiport: M_atp_m + M_dcdp_c = M_atp_c + M_dcdp_m + M_h_c
R_DNDPt32m	636.893	0	#dGDP transport via ATP antiport: M_atp_m + M_dgdp_c = M_atp_c + M_dgdp_m + M_h_c
R_DNDPt33m	0	0	#dGDP transport via dUDP antiport: M_dgdp_c + M_dudp_m = M_dgdp_m + M_dudp_c
R_DNDPt34m	-1.53027e-13	0	#dGDP transport via dTDP antiport: M_dgdp_c + M_dtdp_m = M_dgdp_m + M_dtdp_c
R_DNDPt35m	0	0	#dGDP transport via dADP antiport: M_dadp_m + M_dgdp_c = M_dadp_c + M_dgdp_m
R_DNDPt36m	0	0	#dGDP transport via dCDP antiport: M_dcdp_m + M_dgdp_c = M_dcdp_c + M_dgdp_m
R_DNDPt37m	0	0	#dUTP transport via dTDP antiport: M_dtdp_m + M_dutp_c = M_dtdp_c + M_dutp_m
R_DNDPt38m	1000	877.574	#dUTP transport via dUDP antiport: M_dudp_m + M_dutp_c = M_dudp_c + M_dutp_m
R_DNDPt39m	0	0	#dUTP transport via dGDP antiport: M_dgdp_m + M_dutp_c = M_dgdp_c + M_dutp_m
R_DNDPt3m	0	0	#dATP transport via dCDP antiport: M_datp_c + M_dcdp_m = M_datp_m + M_dcdp_c
R_DNDPt40m	0	0	#dUTP transport via dADP antiport: M_dadp_m + M_dutp_c = M_dadp_c + M_dutp_m
R_DNDPt41m	0	0	#dUTP transport via dCDP antiport: M_dcdp_m + M_dutp_c = M_dcdp_c + M_dutp_m
R_DNDPt42m	0	0	#dUTP transport via ADP antiport: M_adp_m + M_dutp_c + 3.0 M_h_m = M_adp_c + M_dutp_m
R_DNDPt43m	0	0	#dUTP transport via ATP antiport: M_atp_m + M_dutp_c = M_atp_c + M_dutp_m + M_h_c
R_DNDPt44m	0	0	#dTTP transport via ATP antiport: M_atp_m + M_dttp_c = M_atp_c + M_dttp_m + M_h_c
R_DNDPt45m	0	0	#dTTP transport via ADP antiport: M_adp_m + M_dttp_c + 3.0 M_h_m = M_adp_c + M_dttp_m
R_DNDPt46m	0	0	#dTTP transport via dUDP antiport: M_dttp_c + M_dudp_m = M_dttp_m + M_dudp_c
R_DNDPt47m	0	0	#dTTP transport via dTDP antiport: M_dtdp_m + M_dttp_c = M_dtdp_c + M_dttp_m
R_DNDPt48m	0	0	#dTTP transport via dGDP antiport: M_dgdp_m + M_dttp_c = M_dgdp_c + M_dttp_m
R_DNDPt49m	0	0	#dTTP transport via dADP antiport: M_dadp_m + M_dttp_c = M_dadp_c + M_dttp_m
R_DNDPt4m	0	0	#dATP transport via dUDP antiport: M_datp_c + M_dudp_m = M_datp_m + M_dudp_c
R_DNDPt50m	0	0	#dTTP transport via dCDP antiport: M_dcdp_m + M_dttp_c = M_dcdp_c + M_dttp_m
R_DNDPt51m	0	0	#dCTP transport via dCDP antiport: M_dcdp_m + M_dctp_c = M_dcdp_c + M_dctp_m
R_DNDPt52m	0	0	#dCTP transport via dUDP antiport: M_dctp_c + M_dudp_m = M_dctp_m + M_dudp_c
R_DNDPt53m	0	0	#dCTP transport via dGDP antiport: M_dctp_c + M_dgdp_m = M_dctp_m + M_dgdp_c
R_DNDPt54m	0	0	#dCTP transport via dADP antiport: M_dadp_m + M_dctp_c = M_dadp_c + M_dctp_m
R_DNDPt55m	0	0	#dCTP transport via ADP antiport: M_adp_m + M_dctp_c + 3.0 M_h_m = M_adp_c + M_dctp_m
R_DNDPt56m	0	0	#dCTP transport via ATP antiport: M_atp_m + M_dctp_c = M_atp_c + M_dctp_m + M_h_c
R_DNDPt57m	0	0	#dGTP transport via ATP antiport: M_atp_m + M_dgtp_c = M_atp_c + M_dgtp_m + M_h_c
R_DNDPt58m	0	0	#dGTP transport via ADP antiport: M_adp_m + M_dgtp_c + 3.0 M_h_m = M_adp_c + M_dgtp_m
R_DNDPt59m	0	0	#dGTP transport via dADP antiport: M_dadp_m + M_dgtp_c = M_dadp_c + M_dgtp_m
R_DNDPt5m	0	0	#dATP transport via dTDP antiport: M_datp_c + M_dtdp_m = M_datp_m + M_dtdp_c
R_DNDPt60m	0	0	#dGTP transport via dUDP antiport: M_dgtp_c + M_dudp_m = M_dgtp_m + M_dudp_c
R_DNDPt61m	0	0	#dGTP transport via dTDP antiport: M_dgtp_c + M_dtdp_m = M_dgtp_m + M_dtdp_c
R_DNDPt62m	0	0	#dGTP transport via dGDP antiport: M_dgdp_m + M_dgtp_c = M_dgdp_c + M_dgtp_m
R_DNDPt63m	0	0	#dGTP transport via dCDP antiport: M_dcdp_m + M_dgtp_c = M_dcdp_c + M_dgtp_m
R_DNDPt6m	0	-1.14814e-24	#dATP transport via dGDP antiport: M_datp_c + M_dgdp_m = M_datp_m + M_dgdp_c
R_DNDPt7m	0	0	#dATP transport via dADP antiport: M_dadp_m + M_datp_c = M_dadp_c + M_datp_m
R_DNDPt8m	0	0	#dADP transport via dUDP antiport: M_dadp_c + M_dudp_m = M_dadp_m + M_dudp_c
R_DNDPt9m	0	0	#dADP transport via dTDP antiport: M_dadp_c + M_dtdp_m = M_dadp_m + M_dtdp_c
R_DOCO13ECOAtxc	0	0	#transport of 13-docosenoylcoa into peroxisomes: M_atp_c + M_doco13ecoa_c + M_h2o_c + 2.0 M_h_c = M_adp_c + M_doco13ecoa_x + M_pi_c
R_DOCO13EFATP	0	0	#absorption or uptake of 13-docosenoic acid into cells: M_atp_c + M_coa_c + M_doco13ac_e = M_amp_c + M_doco13ecoa_c + M_ppi_c
R_DOCOSACT	0	0	#activation of docosanoic acid for transport: M_atp_c + M_coa_c + M_docosac_c = M_amp_c + M_docoscoa_c + M_ppi_c
R_DOCOSACTDe	0	0	#uptake of docosanoic acid by cells by diffusion: M_docosac_e = M_docosac_c
R_DOCOSACTDr	0	0	#transport of docosanoic acid by diffusion: M_docosac_c = M_docosac_r
R_DOCOSADIACTD	0	0	#transport of docosanedioic acid by diffusion: M_docosdiac_r = M_docosdiac_c
R_DOCOSCOAtxc	0	0	#transport of behenoylcoa into peroxisomes: M_atp_c + M_docoscoa_c + M_h2o_c + 2.0 M_h_c = M_adp_c + M_docoscoa_x + M_pi_c
R_DOCOSDIACTD	0	0	#excretion of docosanedioic acid: M_docosdiac_c = M_docosdiac_e
R_DOGULND1	0	0	#2,3-dioxo-L-gulonate decarboxylase (L-lyxonate-forming): M_23doguln_c + M_h2o_c = M_co2_c + M_lyxnt_c
R_DOGULND2	0	0	#2,3-dioxo-L-gulonate decarboxylase (L-xylonate-forming): M_23doguln_c + M_h2o_c = M_co2_c + M_xylnt_c
R_DOGULNO1	0	0	#2,3-dioxo-L-gulonate:hydrogen peroxide oxireductase: M_23doguln_c + M_h2o2_c = 2.0 M_h_c + M_oxa_c + M_thrnt_c
R_DOGULNO2	0	0	#2,3-dioxo-L-gulonate:hydrogen peroxide oxireductase: M_23doguln_c + M_h2o_c = M_eryth_c + M_h_c + M_oxa_c
R_DOLASNT_Ler	0	0	#Dolichyl-diphosphooligosaccharide:protein-L-asparagine oligopolysaccharidotransferase (liver): M_Asn_X_Ser_Thr_r + 0.1 M_g3m8mpdol_L_r = 0.1 M_doldp_L_r + M_g3m8masn_r + M_h_r
R_DOLASNT_Uer	27.0619	27.0323	#Dolichyl-diphosphooligosaccharide:protein-L-asparagine oligopolysaccharidotransferase (uterus): M_Asn_X_Ser_Thr_r + 0.1 M_g3m8mpdol_U_r = 0.1 M_doldp_U_r + M_g3m8masn_r + M_h_r
R_DOLDPP_Ler	0	0	#Dolichyl-diphosphate phosphohydrolase, human (liver): 0.1 M_doldp_L_r + M_h2o_r = 0.1 M_dolp_L_r + M_h_r + M_pi_r
R_DOLDPP_Uer	27.0619	27.0323	#Dolichyl-diphosphate phosphohydrolase, human (uterus): 0.1 M_doldp_U_r + M_h2o_r = 0.1 M_dolp_U_r + M_h_r + M_pi_r
R_DOLGLCP_Lter	0	0	#Dolichyl beta-D-glucosyl phosphate flippase (liver): 0.1 M_dolglcp_L_c = 0.1 M_dolglcp_L_r
R_DOLGLCP_Uter	81.1856	81.0968	#Dolichyl beta-D-glucosyl phosphate flippase (uterus): 0.1 M_dolglcp_U_c = 0.1 M_dolglcp_U_r
R_DOLGPP_Ler	0	0	#Dolichyl-beta-D-glucosyl-phosphate dolichylphosphohydrolase (liver): 0.1 M_dolglcp_L_r + M_h2o_r = 0.1 M_dolp_L_r + M_glc_D_r + M_h_r
R_DOLGPP_Uer	0	0	#Dolichyl-beta-D-glucosyl-phosphate dolichylphosphohydrolase (uterus): 0.1 M_dolglcp_U_r + M_h2o_r = 0.1 M_dolp_U_r + M_glc_D_r + M_h_r
R_DOLICHOL_Lter	0	0	#dolichol diffusion, human (liver): 0.1 M_dolichol_L_r = 0.1 M_dolichol_L_c
R_DOLICHOL_Uter	0	0	#dolichol diffusion, human (uterus): 0.1 M_dolichol_U_r = 0.1 M_dolichol_U_c
R_DOLK_L	0	0	#Dolichol kinase, human (liver): M_ctp_c + 0.1 M_dolichol_L_c = M_cdp_c + 0.1 M_dolp_L_c + M_h_c
R_DOLK_U	1.99405e-14	1.9577e-14	#Dolichol kinase, human (uterus): M_ctp_c + 0.1 M_dolichol_U_c = M_cdp_c + 0.1 M_dolp_U_c + M_h_c
R_DOLMANP_Lter	0	0	#dolichol-phosphate mannose flippase (liver): 0.1 M_dolmanp_L_c = 0.1 M_dolmanp_L_r
R_DOLMANP_Uter	108.248	108.129	#dolichol-phosphate mannose flippase (uterus): 0.1 M_dolmanp_U_c = 0.1 M_dolmanp_U_r
R_DOLP_Lter	0	0	#dolichol phosphate flippase (liver): 0.1 M_dolglcp_L_r + 0.1 M_m8mpdol_L_r = 0.1 M_dolp_L_r + 0.1 M_g1m8mpdol_L_r + M_h_r
R_DOLP_Uter	27.0619	27.0323	#dolichol phosphate flippase (uterus): 0.1 M_dolglcp_U_r + 0.1 M_m8mpdol_U_r = 0.1 M_dolp_U_r + 0.1 M_g1m8mpdol_U_r + M_h_r
R_DOLPGT1_Ler	0	0	#dolichyl-phosphate-glucose-glycolipid alpha-glucosyltransferase (liver): 0.1 M_dolglcp_L_r + 0.1 M_g1m8mpdol_L_r = 0.1 M_dolp_L_r + 0.1 M_g2m8mpdol_L_r + M_h_r
R_DOLPGT1_Uer	27.0619	27.0323	#dolichyl-phosphate-glucose-glycolipid alpha-glucosyltransferase (uterus): 0.1 M_dolglcp_U_r + 0.1 M_g1m8mpdol_U_r = 0.1 M_dolp_U_r + 0.1 M_g2m8mpdol_U_r + M_h_r
R_DOLPGT2_Ler	0	0	#dolichyl-phosphate-glucose-glycolipid alpha-glucosyltransferase (liver): 0.1 M_dolglcp_L_r + 0.1 M_g2m8mpdol_L_r = 0.1 M_dolp_L_r + 0.1 M_g3m8mpdol_L_r + M_h_r
R_DOLPGT2_Uer	27.0619	27.0323	#dolichyl-phosphate-glucose-glycolipid alpha-glucosyltransferase (uterus): 0.1 M_dolglcp_U_r + 0.1 M_g2m8mpdol_U_r = 0.1 M_dolp_U_r + 0.1 M_g3m8mpdol_U_r + M_h_r
R_DOLPGT3_Ler	0	0	#dolichyl-phosphate-glucose-glycolipid alpha-glucosyltransferase (liver): 0.1 M_dolp_L_r + M_h2o_r = 0.1 M_dolichol_L_r + M_pi_r
R_DOLPGT3_Uer	0	0	#dolichyl-phosphate-glucose-glycolipid alpha-glucosyltransferase (uterus): 0.1 M_dolp_U_r + M_h2o_r = 0.1 M_dolichol_U_r + M_pi_r
R_DOLPH_Ler	0	0	#Dolichol-phosphate phosphohydrolase, human (liver): 0.1 M_dolmanp_L_r + 0.1 M_m4mpdol_L_r = 0.1 M_dolp_L_r + M_h_r + 0.1 M_m5mpdol_L_r
R_DOLPH_Uer	27.0619	27.0323	#Dolichol-phosphate phosphohydrolase, human (uterus): 0.1 M_dolmanp_U_r + 0.1 M_m4mpdol_U_r = 0.1 M_dolp_U_r + M_h_r + 0.1 M_m5mpdol_U_r
R_DOLPMT_L	0	0	#Dolichyl-phosphate D-mannosyltransferase (liver): 0.1 M_dolmanp_L_r + 0.1 M_m5mpdol_L_r = 0.1 M_dolp_L_r + M_h_r + 0.1 M_m6mpdol_L_r
R_DOLPMT_U	27.0619	27.0323	#Dolichyl-phosphate D-mannosyltransferase (uterus): 0.1 M_dolmanp_U_r + 0.1 M_m5mpdol_U_r = 0.1 M_dolp_U_r + M_h_r + 0.1 M_m6mpdol_U_r
R_DOLPMT1_Ler	0	0	#dolichyl-phosphate-mannose-glycolipid alpha-mannosyltransferase (liver): 0.1 M_dolmanp_L_r + 0.1 M_m6mpdol_L_r = 0.1 M_dolp_L_r + M_h_r + 0.1 M_m7mpdol_L_r
R_DOLPMT1_Uer	27.0619	27.0323	#dolichyl-phosphate-mannose-glycolipid alpha-mannosyltransferase (uterus): 0.1 M_dolmanp_U_r + 0.1 M_m6mpdol_U_r = 0.1 M_dolp_U_r + M_h_r + 0.1 M_m7mpdol_U_r
R_DOLPMT2_Ler	0	0	#dolichyl-phosphate-mannose-glycolipid alpha-mannosyltransferase (liver): 0.1 M_dolmanp_L_r + 0.1 M_m7mpdol_L_r = 0.1 M_dolp_L_r + M_h_r + 0.1 M_m8mpdol_L_r
R_DOLPMT2_Uer	27.0619	27.0323	#dolichyl-phosphate-mannose-glycolipid alpha-mannosyltransferase (uterus): 0.1 M_dolmanp_U_r + 0.1 M_m7mpdol_U_r = 0.1 M_dolp_U_r + M_h_r + 0.1 M_m8mpdol_U_r
R_DOLPMT3_Ler	0	0	#dolichyl-phosphate-mannose-glycolipid alpha-mannosyltransferase (liver): 0.1 M_dolp_L_c + M_gdpmann_c = 0.1 M_dolmanp_L_c + M_gdp_c
R_DOLPMT3_Uer	108.248	108.129	#dolichyl-phosphate-mannose-glycolipid alpha-mannosyltransferase (uterus): 0.1 M_dolp_U_c + M_gdpmann_c = 0.1 M_dolmanp_U_c + M_gdp_c
R_DOLPMT4_Ler	0	0	#dolichyl-phosphate-mannose-glycolipid alpha-mannosyltransferase (liver): 0.1 M_dolp_L_r = 0.1 M_dolp_L_c
R_DOLPMT4_Uer	216.495	216.258	#dolichyl-phosphate-mannose-glycolipid alpha-mannosyltransferase (uterus): 0.1 M_dolp_U_r = 0.1 M_dolp_U_c
R_DOPABMO	0	0	#dopamine beta-monooxygenase: M_ascb_L_c + M_dopa_c + M_h_c + M_o2_c = M_dhdascb_c + M_h2o_c + M_nrpphr_c
R_DOPACHRMISO	0	0	#L-dopachrome isomerase 1: 2.0 M_2c23dh56dhoxin_c + M_o2_c = 2.0 M_L_dpchrm_c + 2.0 M_h2o_c
R_DOPAMT	0	0	#Dopamine:amet O-methyltransferase: M_amet_c + M_dopa_c = M_3moxtyr_c + M_ahcys_c + M_h_c
R_DOPAQNISO1	0	0	#Dopaquinone isomerase 1: M_dopaqn_c = M_2c23dh56dhoxin_c + M_h_c
R_DOPASFt	0	0	#Dopamine 3-0-sulfate transport (diffusion): M_dopasf_c = M_dopasf_e
R_DOPASULT	0	0	#Dopamine Sulfotransferase: M_dopa_c + M_paps_c = M_dopasf_c + M_h_c + M_pap_c
R_DOPAt4_2_r	-1000	-1000	#Dopamine reversible transport in via sodium symport (1:2): M_dopa_e + 2.0 M_na1_e = M_dopa_c + 2.0 M_na1_c
R_DOPAtu	1.53027e-13	1.53027e-13	#Dopamine uniport: M_dopa_e = M_dopa_c
R_DOPAVESSEC	0	0	#Dopamine secretion via secretory vesicle (ATP driven): M_atp_c + M_dopa_c + M_h2o_c + 2.0 M_h_c = M_adp_c + M_dopa_e + M_pi_c
R_DORNOp	0	0	#D-ornithine oxidase, perixosomal: M_h2o_x + M_o2_x + M_orn_D_x = M_5a2opntn_x + M_h2o2_x + M_nh4_x
R_DPCOAK	-2.77993e-13	0	#dephospho-CoA kinase: M_atp_c + M_dpcoa_c + 2.0 M_h_c = M_adp_c + M_coa_c
R_DPCOAPPe	0	0	#Pyrophasphatase (dephospho-CoA, extracellular): M_dpcoa_e + M_h2o_e = M_amp_e + 2.0 M_h_e + M_pan4p_e
R_DPCOAtl	0	0	#dephospho-CoA transport from lysosome via diffusion: M_dpcoa_l = M_dpcoa_c
R_DPGase	0	0	#Diphosphoglycerate phosphatase: M_23dpg_c + M_h2o_c = M_3pg_c + M_pi_c
R_DPGM	0	0	#Diphosphoglyceromutase: M_13dpg_c = M_23dpg_c + M_h_c
R_DPHMBDCm	-2.54637e-15	6.24356e-14	#3-Decaprenyl-4-hydroxy-5-methoxybenzoate decarboxylation: M_3dpdhb_me_m + M_h_m = M_2dp6mep_m + M_co2_m
R_DPMVDc	-2.23564e-12	0	#diphosphomevalonate decarboxylase, cytosol: M_5dpmev_c + M_atp_c + 3.0 M_h_c = M_adp_c + M_co2_c + M_ipdp_c + M_pi_c
R_DPMVDx	0	-1.69091e-12	#diphosphomevalonate decarboxylase: M_5dpmev_x + M_atp_x = M_adp_x + M_co2_x + M_h_x + M_ipdp_x + M_pi_x
R_DPPS	-2.54637e-15	6.24356e-14	#decaprenyl synthase: M_frdp_c + 7.0 M_ipdp_c = M_decdp_c + 7.0 M_ppi_c
R_DPROOp	0	0	#D-proline oxidase, perixosomal: M_o2_x + M_pro_D_x = M_1p2cbxl_x + M_h2o2_x + M_h_x
R_DRBK	0	0	#Deoxyribokinase: M_atp_c + M_drib_c + 2.0 M_h_c = M_2dr5p_c + M_adp_c
R_DRIBt	0	0	#deoxyribose transport via diffusion: M_drib_e = M_drib_c
R_DRPA	0	0	#deoxyribose-phosphate aldolase: M_2dr5p_c = M_acald_c + M_g3p_c
R_DSAT	0	0	#dihydrosphingosine N-acyltransferase: M_Rtotalcoa_c + M_sphgn_c = M_coa_c + M_dhcrm_hs_c + M_h_c
R_DSREDUCr	-4.5121e-13	-4.46529e-13	#Desmosterol reductase: M_dsmsterol_r + M_h_r + M_nadph_r = M_chsterol_r + M_nadp_r
R_DTDPtn	-1000	-1000	#dTDP nuclear transport: M_dtdp_c = M_dtdp_n
R_DTMPK	0	0	#dTMP kinase: M_atp_c + M_dtmp_c + 3.0 M_h_c = M_adp_c + M_dtdp_c
R_DTMPKm	0	0	#dTMP kinase in mitochondria: M_atp_m + M_dtmp_m = M_adp_m + M_dtdp_m + M_h_m
R_DTTPtm	0	0	#transport of dTTP into mitochondria: M_dttp_c = M_dttp_m
R_DTTPtn	1000	1000	#dTTP diffusion in nucleus: M_dttp_c = M_dttp_n
R_DUDPtn	0	0	#dUDP nuclear transport: M_dudp_c = M_dudp_n
R_DUMPtn	0	0	#dUMP nuclear transport: M_dump_c = M_dump_n
R_DURAD	-1000	0	#dihydrouracil dehydrogenase (NADP): M_56dura_c + M_nadp_c = M_h_c + M_nadph_c + M_ura_c
R_DURAD2	-1.53027e-13	-2.32328e-13	#dihydrothymin dehydrogenase (NADP): M_56dthm_c + M_nadp_c = M_h_c + M_nadph_c + M_thym_c
R_DURIK1	1000	461.289	#deoxyuridine kinase (ATP:Deoxyuridine): M_atp_c + M_duri_c + 2.0 M_h_c = M_adp_c + M_dump_c
R_DURIK1m	0	0	#deoxyuridine kinase (ATP:Deoxyuridine), mitochondrial: M_atp_m + M_duri_m = M_adp_m + M_dump_m + 2.0 M_h_m
R_DURIPP	-363.107	-372.179	#deoxyuridine phosphorylase: M_duri_c + M_pi_c = M_2dr1p_c + M_ura_c
R_DURIt	0	0	#deoxyuridine transport via diffusion: M_duri_e = M_duri_c
R_DURItn	1.85272e-13	2.30427e-13	#deoxyuridine transport in nucleus: M_duri_c = M_duri_n
R_DUTPDP	0	0	#dUTP diphosphatase: M_dutp_c + M_h2o_c = M_dump_c + M_h_c + M_ppi_c
R_DUTPDPm	0	0	#dUTP diphosphatase: M_dutp_m + M_h2o_m = M_dump_m + M_h_m + M_ppi_m
R_DUTPDPn	0	0	#dUTP diphosphatase, nuclear: M_dutp_n + M_h2o_n = M_dump_n + M_h_n + M_ppi_n
R_EAFLATOXINte	0	0	#xenobiotic transport: M_eaflatoxin_e = M_eaflatoxin_c
R_EBASTINEOHte	0	0	#xenobiotic transport: M_ebastineoh_e = M_ebastineoh_c
R_EBASTINEOHtr	0	0	#xenobiotic transport: M_ebastineoh_r = M_ebastineoh_c
R_EBASTINEte	0	0	#xenobiotic transport: M_ebastine_e = M_ebastine_c
R_EBASTINEtr	0	0	#xenobiotic transport: M_ebastine_r = M_ebastine_c
R_EBP1r	1000	1000	#3-beta-hydroxysteroid-delta(8),delta(7)-isomerase: M_zymst_r = M_chlstol_r
R_EBP2r	0	0	#3-beta-hydroxysteroid-delta(8),delta(7)-isomerase: M_zymstnl_r = M_lthstrl_r
R_ECGISOr	0	0	#Ecgonine isomerase (ER): M_ecgon_r = M_pecgon_r
R_ECOAH12m	0	0	#3-hydroxyacyl-CoA dehydratase (3-hydroxyisobutyryl-CoA) (mitochondria): M_2mp2coa_m + M_h2o_m = M_3hibutcoa_m
R_ECOAH1m	-0.045451	-0.045451	#3-hydroxyacyl-CoA dehydratase (3-hydroxybutanoyl-CoA) (mitochondria): M_3hbcoa_m = M_b2coa_m + M_h2o_m
R_ECOAH1x	0	0	#3-hydroxyacyl-CoA dehydratase (3-hydroxybutanoyl-CoA) (perioxisome): M_3hbcoa_x = M_b2coa_x + M_h2o_x
R_ECOAH9m	0.043197	0.043197	#2-Methylprop-2-enoyl-CoA (2-Methylbut-2-enoyl-CoA), mitochondrial: M_2mb2coa_m + M_h2o_m = M_3hmbcoa_m
R_EGMESTr	0	0	#ecgonine methyl esterase (ER): M_egme_r + M_h2o_r = M_ecgon_r + M_h_r + M_meoh_r
R_EHGLAT	0	0	#L-erythro-4-Hydroxyglutamate:2-oxoglutarate aminotransferase: M_akg_c + M_e4hglu_c = M_4h2oglt_c + M_glu_L_c
R_EHGLAT2m	-1.14156e-13	-1.14156e-13	#L-erythro-4-Hydroxyglutamate:2-oxoglutarate aminotransferase 2, mitochondrial: M_e4hglu_m + M_oaa_m = M_4h2oglt_m + M_asp_L_m
R_EHGLATm	0	0	#L-erythro-4-Hydroxyglutamate:2-oxoglutarate aminotransferase, mitochondrial: M_akg_m + M_e4hglu_m = M_4h2oglt_m + M_glu_L_m
R_EICOSTETCPT1	3.00497e-13	0	#carnitine O-palmitoyltransferase: M_crn_c + M_eicostetcoa_c = M_coa_c + M_eicostetcrn_c
R_EICOSTETCPT2	3.00497e-13	0	#carnitine transferase: M_coa_m + M_eicostetcrn_m = M_crn_m + M_eicostetcoa_m
R_EICOSTETCRNt	3.00497e-13	0	#transport into the mitochondria (carnitine): M_eicostetcrn_c = M_eicostetcrn_m
R_EICOSTETt	0	0	#fatty acid transport via diffusion: M_eicostet_e = M_eicostet_c
R_ELAIDCPT1	1.33447e-28	0	#carnitine O-palmitoyltransferase: M_crn_c + M_od2coa_c = M_coa_c + M_elaidcrn_c
R_ELAIDCPT2	7.91263e-29	0	#carnitine transferase: M_coa_m + M_elaidcrn_m = M_crn_m + M_od2coa_m
R_ELAIDCRNt	7.91263e-29	0	#transport into the mitochondria (carnitine): M_elaidcrn_c = M_elaidcrn_m
R_ELAIDt	0	0	#fatty acid transport via diffusion: M_elaid_e = M_elaid_c
R_ENGASE	0	0	#endo-beta-N-acetylglucosaminidase: M_h2o_c + M_s2l2n2m2m_c = M_acgam_c + M_s2l2n2m2mn_c
R_ENGASE2	0	0	#endo-beta-N-acetylglucosaminidase: M_h2o_c + M_n2m2nm_c = M_acgam_c + M_n2m2nmn_c
R_ENGASE2ly	2.77886e-28	0	#endo-beta-N-acetylglucosaminidase, lysosomal: M_h2o_l + M_n2m2nm_l = M_acgam_l + M_n2m2nmn_l
R_ENGASE3ly	0	0	#endo-beta-N-acetylglucosaminidase, lysosomal: M_h2o_l + M_ksi_deg2_l = M_acgam_l + M_ksi_deg3_l
R_ENGASEly	27.0619	27.0323	#endo-beta-N-acetylglucosaminidase, lysosomal: M_h2o_l + M_s2l2n2m2m_l = M_acgam_l + M_s2l2n2m2mn_l
R_ENMAN1g	0	0	#Endomannosidase (glc1man-producing), Golgi apparatus: M_g1m8masn_g + M_h2o_g = M_glc1man_g + M_m7masnA_g
R_ENMAN2g	0	0	#Endomannosidase (glc2man-producing), Golgi apparatus: M_g2m8masn_g + M_h2o_g = M_glc2man_g + M_m7masnA_g
R_ENMAN3g	0	0	#Endomannosidase (glc3man-producing), Golgi apparatus: M_g3m8masn_g + M_h2o_g = M_glc3man_g + M_m7masnA_g
R_ENMAN4g	0	0	#Endomannosidase (m6masnC-producing), Golgi apparatus: M_g1m7masnC_g + M_h2o_g = M_glc1man_g + M_m6masnC_g
R_ENMAN5g	0	0	#Endomannosidase (m6masnB2-producing), Golgi apparatus: M_g1m7masnB_g + M_h2o_g = M_glc1man_g + M_m6masnB2_g
R_ENMAN6g	0	0	#Endomannosidase (m5masnB1-producing), Golgi apparatus: M_g1m6masnB1_g + M_h2o_g = M_glc1man_g + M_m5masnB1_g
R_ENO	-13.8548	-13.9978	#enolase: M_2pg_c = M_h2o_c + M_pep_c
R_EPCTX	0	0	#ethanolamine-phosphate cytidylyltransferase: M_2ameph_c + M_ctp_c + M_h_c = M_cmp2amep_c + M_ppi_c
R_ESTRADIOLGLCt	0	0	#estradiol glucuronide transport via bicarbonate countertransport: M_estradiolglc_e + M_hco3_c = M_estradiolglc_c + M_hco3_e
R_ESTRADIOLGLCt2	0	0	#17-beta-D-glucuronide transport (ATP-dependent): M_atp_c + M_estradiolglc_c + M_h2o_c + 2.0 M_h_c = M_adp_c + M_estradiolglc_e + M_pi_c
R_ESTRADIOLGLCtr	0	0	#glucuronidated compound transport: M_estradiolglc_c = M_estradiolglc_r
R_ESTRADIOLt	0	3.62404e-16	#estradiol transport: M_estradiol_e = M_estradiol_c
R_ESTRADIOLtr	0	-3.62404e-16	#estradiol intracellular transport: M_estradiol_r = M_estradiol_c
R_ESTRIOLGLCte	0	0	#glucuronidated compound transport: M_atp_c + M_estriolglc_c + M_h2o_c + 2.0 M_h_c = M_adp_c + M_estriolglc_e + M_pi_c
R_ESTRIOLGLCtr	0	0	#glucuronidated compound transport: M_estriolglc_c = M_estriolglc_r
R_ESTRIOLtr	0	0	#estriol intracellular transport: M_estriol_r = M_estriol_c
R_ESTRONEGLCt	0	0	#ABC transporter: M_atp_c + M_estroneglc_c + M_h2o_c + 2.0 M_h_c = M_adp_c + M_estroneglc_e + M_pi_c
R_ESTRONEGLCtr	0	0	#glucuronidated compound transport: M_estroneglc_c = M_estroneglc_r
R_ESTRONESt	-1000	-1000	#estrone 3-sulfate transport via bicarbonate countertransport: M_estrones_e + M_hco3_c = M_estrones_c + M_hco3_e
R_ESTRONESt2	0	0	#estrone-3-sulfate transport via sodium cotransport: M_estrones_e + 2.0 M_na1_e = M_estrones_c + 2.0 M_na1_c
R_ESTRONEtr	0	0	#estrone intracellular transport: M_estrone_r = M_estrone_c
R_ESTSULT	0	0	#Estrogen sulfotransferase: M_estrone_c + M_paps_c = M_estrones_c + M_h_c + M_pap_c
R_ETF	0	0	#electron transfer flavoprotein: M_etfox_m + M_fadh2_m = M_etfrd_m + M_fad_m
R_ETFQO	0	0	#Electron transfer flavoprotein-ubiquinone oxidoreductase: M_etfrd_m + M_q10_m = M_etfox_m + M_q10h2_m
R_ETHAK	0	0	#Ethanolamine kinase: M_atp_c + M_etha_c + 2.0 M_h_c = M_adp_c + M_ethamp_c
R_ETHP	-4.43791e-13	0	#ethanolamine phosphate phosphatase: M_ethamp_c + M_h2o_c = M_etha_c + M_pi_c
R_ETOHMO	0	0	#ethanol monooxygenase: M_etoh_c + M_h_c + M_nadph_c + M_o2_c = M_acald_c + 2.0 M_h2o_c + M_nadp_c
R_ETOHt	0	0	#ethanol reversible transport: M_etoh_e = M_etoh_c
R_ETOHtx	0	0	#ethanol reversible peroxisomal transport: M_etoh_c = M_etoh_x
R_EX_10fthf_LPAREN_e_RPAREN_	0	0	#
R_EX_10fthf5glu_LPAREN_e_RPAREN_	0	0	#
R_EX_10fthf6glu_LPAREN_e_RPAREN_	0	0	#
R_EX_10fthf7glu_LPAREN_e_RPAREN_	0	0	#
R_EX_11_cis_retfa_LPAREN_e_RPAREN_	0	0	#
R_EX_12dgr120_LPAREN_e_RPAREN_	0	0	#
R_EX_13_cis_retnglc_LPAREN_e_RPAREN_	0	0	#
R_EX_1glyc_hs_LPAREN_e_RPAREN_	0	0	#
R_EX_1mncam_LPAREN_e_RPAREN_	0	0	#
R_EX_23cump_LPAREN_e_RPAREN_	0	0	#
R_EX_2425dhvitd2_LPAREN_e_RPAREN_	0	0	#
R_EX_2425dhvitd3_LPAREN_e_RPAREN_	0	0	#
R_EX_24nph_LPAREN_e_RPAREN_	0	0	#
R_EX_25hvitd2_LPAREN_e_RPAREN_	0	0	#
R_EX_25hvitd3_LPAREN_e_RPAREN_	0	0	#
R_EX_2hb_LPAREN_e_RPAREN_	0	0	#
R_EX_2mcit_LPAREN_e_RPAREN_	0	0	#
R_EX_34dhoxpeg_LPAREN_e_RPAREN_	0	0	#
R_EX_34dhphe_LPAREN_e_RPAREN_	0	0	#
R_EX_34hpp	0	0	#
R_EX_35cgmp_LPAREN_e_RPAREN_	0	0	#
R_EX_3aib_D_LPAREN_e_RPAREN_	0	0	#
R_EX_3aib_LPAREN_e_RPAREN_	0	0	#
R_EX_3bcrn	0	0	#
R_EX_3ddcrn	0	0	#
R_EX_3deccrn	0	0	#
R_EX_3hdececrn	0	0	#
R_EX_3hexdcrn	0	0	#
R_EX_3ivcrn	0	0	#
R_EX_3mlda_LPAREN_e_RPAREN_	0	0	#
R_EX_3mob_LPAREN_e_RPAREN_	0	0	#
R_EX_3mop_LPAREN_e_RPAREN_	0	0	#
R_EX_3octdec2crn	0	0	#
R_EX_3octdeccrn	0	0	#
R_EX_3octdece1crn	0	0	#
R_EX_3tdcrn	0	0	#
R_EX_3tetd7ecoacrn	0	0	#
R_EX_3thexddcoacrn	0	0	#
R_EX_3ttetddcoacrn	0	0	#
R_EX_3ump_LPAREN_e_RPAREN_	0	0	#
R_EX_4abut_LPAREN_e_RPAREN_	0	0	#
R_EX_4abutn_LPAREN_e_RPAREN_	0	0	#
R_EX_4hdebrisoquine_LPAREN_e_RPAREN_	0	0	#
R_EX_4hphac_LPAREN_e_RPAREN_	0	0	#
R_EX_4hpro_LPAREN_e_RPAREN_	0	0	#
R_EX_4mop_LPAREN_e_RPAREN_	0	0	#
R_EX_4mptnl_LPAREN_e_RPAREN_	0	0	#
R_EX_4mtolbutamide_LPAREN_e_RPAREN_	0	0	#
R_EX_4nph_LPAREN_e_RPAREN_	0	0	#
R_EX_4nphsf_LPAREN_e_RPAREN_	0	0	#
R_EX_4pyrdx_LPAREN_e_RPAREN_	0	0	#
R_EX_5adtststerone_LPAREN_e_RPAREN_	0	0	#
R_EX_5adtststeroneglc_LPAREN_e_RPAREN_	0	0	#
R_EX_5adtststerones_LPAREN_e_RPAREN_	0	0	#
R_EX_5dhf_LPAREN_e_RPAREN_	0	0	#
R_EX_5fthf_LPAREN_e_RPAREN_	0	0	#
R_EX_5homeprazole_LPAREN_e_RPAREN_	0	0	#
R_EX_5htrp_LPAREN_e_RPAREN_	0	0	#
R_EX_5mta_LPAREN_e_RPAREN_	0	0	#
R_EX_5mthf_LPAREN_e_RPAREN_	0	0	#
R_EX_5oxpro_LPAREN_e_RPAREN_	0	0	#
R_EX_5thf_LPAREN_e_RPAREN_	0	0	#
R_EX_6dhf_LPAREN_e_RPAREN_	0	0	#
R_EX_6htststerone_LPAREN_e_RPAREN_	0	0	#
R_EX_6thf_LPAREN_e_RPAREN_	0	0	#
R_EX_7dhf_LPAREN_e_RPAREN_	0	0	#
R_EX_7thf_LPAREN_e_RPAREN_	0	0	#
R_EX_9_cis_retfa_LPAREN_e_RPAREN_	0	0	#
R_EX_abt_LPAREN_e_RPAREN_	0	0	#
R_EX_ac_LPAREN_e_RPAREN_	0	0	#
R_EX_acac_LPAREN_e_RPAREN_	0	0	#
R_EX_acald_LPAREN_e_RPAREN_	0	0	#
R_EX_acetone_LPAREN_e_RPAREN_	0	0	#
R_EX_acgalfucgalacgalfuc12gal14acglcgalgluside_hs_LPAREN_e_RPAREN_	0	0	#
R_EX_acgalfucgalacgalfucgalacglcgal14acglcgalgluside_hs_LPAREN_e_RPAREN_	0	0	#
R_EX_acgam_LPAREN_e_RPAREN_	0	0	#
R_EX_ach_LPAREN_e_RPAREN_	0	0	#
R_EX_acmana_LPAREN_e_RPAREN_	0	0	#
R_EX_acn13acngalgbside_hs_LPAREN_e_RPAREN_	0	0	#
R_EX_acn23acngalgbside_hs_LPAREN_e_RPAREN_	0	0	#
R_EX_acnacngal14acglcgalgluside_hs_LPAREN_e_RPAREN_	0	0	#
R_EX_acnacngalgbside_hs_LPAREN_e_RPAREN_	0	0	#
R_EX_acngalacglcgal14acglcgalgluside_hs_LPAREN_e_RPAREN_	0	0	#
R_EX_ade_LPAREN_e_RPAREN_	0	0	#
R_EX_adn_LPAREN_e_RPAREN_	0	0	#
R_EX_adp	0	0	#
R_EX_adpcbl_LPAREN_e_RPAREN_	0	0	#
R_EX_adprbp_LPAREN_e_RPAREN_	0	0	#
R_EX_adprib_LPAREN_e_RPAREN_	0	0	#
R_EX_adrn_LPAREN_e_RPAREN_	0	0	#
R_EX_adrnl_LPAREN_e_RPAREN_	0	0	#
R_EX_aflatoxin_LPAREN_e_RPAREN_	0	0	#
R_EX_ahandrostanglc_LPAREN_e_RPAREN_	0	0	#
R_EX_ahcys_LPAREN_e_RPAREN_	0	0	#
R_EX_ahdt_LPAREN_e_RPAREN_	0	0	#
R_EX_aicar_LPAREN_e_RPAREN_	0	0	#
R_EX_ak2lgchol_hs_LPAREN_e_RPAREN_	0	0	#
R_EX_akg_LPAREN_e_RPAREN_	0	0	#
R_EX_ala_B_LPAREN_e_RPAREN_	0	0	#
R_EX_ala_D_LPAREN_e_RPAREN_	0	0	#
R_EX_ala_L_LPAREN_e_RPAREN_	-0.0055	-0.0055	#
R_EX_alaala_LPAREN_e_RPAREN_	0	0	#
R_EX_aldstrn_LPAREN_e_RPAREN_	0	0	#
R_EX_amp_LPAREN_e_RPAREN_	0	0	#
R_EX_andrstrn_LPAREN_e_RPAREN_	0	0	#
R_EX_andrstrnglc_LPAREN_e_RPAREN_	0	0	#
R_EX_anth_LPAREN_e_RPAREN_	0	0	#
R_EX_antipyrene_LPAREN_e_RPAREN_	0	0	#
R_EX_apnnox_LPAREN_e_RPAREN_	0	0	#
R_EX_appnn_LPAREN_e_RPAREN_	0	0	#
R_EX_aprgstrn_LPAREN_e_RPAREN_	0	0	#
R_EX_aqcobal_LPAREN_e_RPAREN_	0	0	#
R_EX_arab_L_LPAREN_e_RPAREN_	0	0	#
R_EX_arach_LPAREN_e_RPAREN_	0	0	#
R_EX_arachcoa_LPAREN_e_RPAREN_	0	0	#
R_EX_arachd_LPAREN_e_RPAREN_	-0.001	-0.001	#
R_EX_arg_L_LPAREN_e_RPAREN_	-0.070285	-0.070285	#
R_EX_ascb_L_LPAREN_e_RPAREN_	0	0	#
R_EX_asn_L_LPAREN_e_RPAREN_	-0.037002	-0.037002	#
R_EX_asp_D_LPAREN_e_RPAREN_	0	0	#
R_EX_asp_L_LPAREN_e_RPAREN_	-0.017289	-0.017289	#
R_EX_atp_LPAREN_e_RPAREN_	0	0	#
R_EX_avite1_LPAREN_e_RPAREN_	0	0	#
R_EX_avite2_LPAREN_e_RPAREN_	0	0	#
R_EX_bglc_LPAREN_e_RPAREN_	0	0	#
R_EX_bhb_LPAREN_e_RPAREN_	0	0	#
R_EX_bildglcur_LPAREN_e_RPAREN_	0	0	#
R_EX_bilglcur_LPAREN_e_RPAREN_	0	0	#
R_EX_bilirub_LPAREN_e_RPAREN_	0	0	#
R_EX_biocyt_LPAREN_e_RPAREN_	0	0	#
R_EX_btn_LPAREN_e_RPAREN_	0	0	#
R_EX_but_LPAREN_e_RPAREN_	0	0	#
R_EX_bvite_LPAREN_e_RPAREN_	0	0	#
R_EX_bz_LPAREN_e_RPAREN_	0	0	#
R_EX_C02470_LPAREN_e_RPAREN_	0	0	#
R_EX_C02528_LPAREN_e_RPAREN_	0	0	#
R_EX_C04849_LPAREN_e_RPAREN_	0	0	#
R_EX_C05965_LPAREN_e_RPAREN_	0	0	#
R_EX_c101crn	0	0	#
R_EX_c10crn	0	0	#
R_EX_c10dc	0	0	#
R_EX_c12dc	0	0	#
R_EX_c16dc	0	0	#
R_EX_c3dc	0	0	#
R_EX_c4crn	0	0	#
R_EX_c4dc	0	0	#
R_EX_c51crn	0	0	#
R_EX_c5dc	0	0	#
R_EX_c6crn	0	0	#
R_EX_c6dc	0	0	#
R_EX_c81crn	0	0	#
R_EX_c8crn	0	0	#
R_EX_c8dc	0	0	#
R_EX_ca2_LPAREN_e_RPAREN_	1.13687e-13	0	#
R_EX_camp_LPAREN_e_RPAREN_	0	0	#
R_EX_carn_LPAREN_e_RPAREN_	0	0	#
R_EX_caro_LPAREN_e_RPAREN_	0	0	#
R_EX_carveol_LPAREN_e_RPAREN_	0	0	#
R_EX_cbasp_LPAREN_e_RPAREN_	0	0	#
R_EX_cca_d3_LPAREN_e_RPAREN_	0	0	#
R_EX_cdp_LPAREN_e_RPAREN_	0	0	#
R_EX_cdpea_LPAREN_e_RPAREN_	0	0	#
R_EX_CE0074_LPAREN_e_RPAREN_	0	0	#
R_EX_CE1925_LPAREN_e_RPAREN_	0	0	#
R_EX_CE1926_LPAREN_e_RPAREN_	0	0	#
R_EX_CE1935_LPAREN_e_RPAREN_	0	0	#
R_EX_CE1936_LPAREN_e_RPAREN_	0	0	#
R_EX_CE1939_LPAREN_e_RPAREN_	0	0	#
R_EX_CE1940_LPAREN_e_RPAREN_	0	0	#
R_EX_CE1943_LPAREN_e_RPAREN_	0	0	#
R_EX_CE1950_LPAREN_e_RPAREN_	0	0	#
R_EX_CE2011_LPAREN_e_RPAREN_	0	0	#
R_EX_CE2250_LPAREN_e_RPAREN_	0	0	#
R_EX_CE2838_LPAREN_e_RPAREN_	0	0	#
R_EX_CE2839_LPAREN_e_RPAREN_	0	0	#
R_EX_CE2915_LPAREN_e_RPAREN_	0	0	#
R_EX_CE2916_LPAREN_e_RPAREN_	0	0	#
R_EX_CE2917_LPAREN_e_RPAREN_	0	0	#
R_EX_CE4633_LPAREN_e_RPAREN_	0	0	#
R_EX_CE4722_LPAREN_e_RPAREN_	0	0	#
R_EX_CE4723_LPAREN_e_RPAREN_	0	0	#
R_EX_CE4724_LPAREN_e_RPAREN_	0	0	#
R_EX_CE4881_LPAREN_e_RPAREN_	0	0	#
R_EX_CE5786_LPAREN_e_RPAREN_	0	0	#
R_EX_CE5787_LPAREN_e_RPAREN_	0	0	#
R_EX_CE5788_LPAREN_e_RPAREN_	0	0	#
R_EX_CE5789_LPAREN_e_RPAREN_	0	0	#
R_EX_CE5791_LPAREN_e_RPAREN_	0	0	#
R_EX_CE5797_LPAREN_e_RPAREN_	0	0	#
R_EX_CE5798_LPAREN_e_RPAREN_	0	0	#
R_EX_CE5853_LPAREN_e_RPAREN_	0	0	#
R_EX_CE5854_LPAREN_e_RPAREN_	0	0	#
R_EX_CE5867_LPAREN_e_RPAREN_	0	0	#
R_EX_CE5868_LPAREN_e_RPAREN_	0	0	#
R_EX_CE5869_LPAREN_e_RPAREN_	0	0	#
R_EX_cgly_LPAREN_e_RPAREN_	0	0	#
R_EX_chol_LPAREN_e_RPAREN_	0	0	#
R_EX_cholate_LPAREN_e_RPAREN_	0	0	#
R_EX_chsterol_LPAREN_e_RPAREN_	0	0	#
R_EX_chtn_LPAREN_e_RPAREN_	0	0	#
R_EX_cit_LPAREN_e_RPAREN_	0	0	#
R_EX_citr_L_LPAREN_e_RPAREN_	0	0	#
R_EX_cl_LPAREN_e_RPAREN_	0	0	#
R_EX_CLPND_LPAREN_e_RPAREN_	0	0	#
R_EX_cmp_LPAREN_e_RPAREN_	0	0	#
R_EX_co_LPAREN_e_RPAREN_	0	0	#
R_EX_co2_LPAREN_e_RPAREN_	0	0	#
R_EX_coa_LPAREN_e_RPAREN_	0	0	#
R_EX_coumarin_LPAREN_e_RPAREN_	0	0	#
R_EX_creat_LPAREN_e_RPAREN_	0	0	#
R_EX_crm_hs_LPAREN_e_RPAREN_	0	0	#
R_EX_crmp_hs_LPAREN_e_RPAREN_	0	0	#
R_EX_crn_LPAREN_e_RPAREN_	0	0	#
R_EX_crtsl_LPAREN_e_RPAREN_	0	0	#
R_EX_crtstrn_LPAREN_e_RPAREN_	0	0	#
R_EX_crvnc_LPAREN_e_RPAREN_	0	0	#
R_EX_csn_LPAREN_e_RPAREN_	0	0	#
R_EX_cspg_a_LPAREN_e_RPAREN_	0	0	#
R_EX_cspg_b_LPAREN_e_RPAREN_	0	0	#
R_EX_cspg_c_LPAREN_e_RPAREN_	0	0	#
R_EX_cspg_d_LPAREN_e_RPAREN_	0	0	#
R_EX_cspg_e_LPAREN_e_RPAREN_	0	0	#
R_EX_ctp_LPAREN_e_RPAREN_	0	0	#
R_EX_cyan_LPAREN_e_RPAREN_	0	0	#
R_EX_cynt_LPAREN_e_RPAREN_	0	0	#
R_EX_cys_L_LPAREN_e_RPAREN_	-0.1	-0.1	#
R_EX_cysam_LPAREN_e_RPAREN_	0	0	#
R_EX_cytd_LPAREN_e_RPAREN_	0	0	#
R_EX_dad_2_LPAREN_e_RPAREN_	0	0	#
R_EX_dag_hs_LPAREN_e_RPAREN_	0	0	#
R_EX_dca_LPAREN_e_RPAREN_	0	0	#
R_EX_dchac_LPAREN_e_RPAREN_	0	0	#
R_EX_dcsptn1_LPAREN_e_RPAREN_	0	0	#
R_EX_dcyt_LPAREN_e_RPAREN_	0	0	#
R_EX_ddece1crn	0	0	#
R_EX_ddecrn	0	0	#
R_EX_debrisoquine_LPAREN_e_RPAREN_	0	0	#
R_EX_decdicrn	0	0	#
R_EX_dgchol_LPAREN_e_RPAREN_	0	0	#
R_EX_dgmp_LPAREN_e_RPAREN_	0	0	#
R_EX_dgsn_LPAREN_e_RPAREN_	0	0	#
R_EX_dgtp_LPAREN_e_RPAREN_	0	0	#
R_EX_dha_LPAREN_e_RPAREN_	0	0	#
R_EX_dhap_LPAREN_e_RPAREN_	0	0	#
R_EX_dhdascb_LPAREN_e_RPAREN_	0	0	#
R_EX_dheas_LPAREN_e_RPAREN_	0	0	#
R_EX_dhf_LPAREN_e_RPAREN_	0	0	#
R_EX_digalsgalside_hs_LPAREN_e_RPAREN_	0	0	#
R_EX_din_LPAREN_e_RPAREN_	0	0	#
R_EX_dlnlcg_LPAREN_e_RPAREN_	0	0	#
R_EX_dmantipyrine_LPAREN_e_RPAREN_	0	0	#
R_EX_dmhptcrn_LPAREN_e_RPAREN_	0	0	#
R_EX_doco13ac	0	0	#
R_EX_docosac	0	0	#
R_EX_docosdiac	0	0	#
R_EX_dopa_LPAREN_e_RPAREN_	0	0	#
R_EX_dopasf_LPAREN_e_RPAREN_	0	0	#
R_EX_dpcoa_LPAREN_e_RPAREN_	0	0	#
R_EX_drib_LPAREN_e_RPAREN_	0	0	#
R_EX_dtdp_LPAREN_e_RPAREN_	0	0	#
R_EX_dtmp_LPAREN_e_RPAREN_	0	0	#
R_EX_dttp_LPAREN_e_RPAREN_	0	0	#
R_EX_duri_LPAREN_e_RPAREN_	0	0	#
R_EX_eaflatoxin_LPAREN_e_RPAREN_	0	0	#
R_EX_ebastine_LPAREN_e_RPAREN_	0	0	#
R_EX_ebastineoh_LPAREN_e_RPAREN_	0	0	#
R_EX_eicostet_LPAREN_e_RPAREN_	0	0	#
R_EX_elaid_LPAREN_e_RPAREN_	0	0	#
R_EX_estradiol_LPAREN_e_RPAREN_	0	-3.62404e-16	#
R_EX_estradiolglc_LPAREN_e_RPAREN_	0	0	#
R_EX_estriolglc_LPAREN_e_RPAREN_	0	0	#
R_EX_estroneglc_LPAREN_e_RPAREN_	0	0	#
R_EX_estrones_LPAREN_e_RPAREN_	0	0	#
R_EX_etoh_LPAREN_e_RPAREN_	0	0	#
R_EX_fad_LPAREN_e_RPAREN_	0	0	#
R_EX_fald_LPAREN_e_RPAREN_	0	0	#
R_EX_fe2_LPAREN_e_RPAREN_	1	1	#
R_EX_fe3_LPAREN_e_RPAREN_	-1	-1	#
R_EX_fmn_LPAREN_e_RPAREN_	0	0	#
R_EX_fol_LPAREN_e_RPAREN_	0	-1.13687e-13	#
R_EX_for_LPAREN_e_RPAREN_	0	0	#
R_EX_fru_LPAREN_e_RPAREN_	0	0	#
R_EX_fuc_L_LPAREN_e_RPAREN_	0	0	#
R_EX_fuc13galacglcgal14acglcgalgluside_hs_LPAREN_e_RPAREN_	0	0	#
R_EX_fuc14galacglcgalgluside_hs_LPAREN_e_RPAREN_	0	0	#
R_EX_fucacgalfucgalacglcgalgluside_hs_LPAREN_e_RPAREN_	0	0	#
R_EX_fucacngal14acglcgalgluside_hs_LPAREN_e_RPAREN_	0	0	#
R_EX_fucacngalacglcgalgluside_hs_LPAREN_e_RPAREN_	0	0	#
R_EX_fucfuc12gal14acglcgalgluside_hs_LPAREN_e_RPAREN_	0	0	#
R_EX_fucfuc132galacglcgal14acglcgalgluside_hs_LPAREN_e_RPAREN_	0	0	#
R_EX_fucfucfucgalacglc13galacglcgal14acglcgalgluside_hs_LPAREN_e_RPAREN_	0	0	#
R_EX_fucfucfucgalacglcgal14acglcgalgluside_hs_LPAREN_e_RPAREN_	0	0	#
R_EX_fucfucgalacglcgalgluside_hs_LPAREN_e_RPAREN_	0	0	#
R_EX_fucgal14acglcgalgluside_hs_LPAREN_e_RPAREN_	0	0	#
R_EX_fucgalfucgalacglcgalgluside_hs_LPAREN_e_RPAREN_	0	0	#
R_EX_fucgalgbside_hs_LPAREN_e_RPAREN_	0	0	#
R_EX_g1p_LPAREN_e_RPAREN_	0	0	#
R_EX_gal_LPAREN_e_RPAREN_	0	0	#
R_EX_galacglcgalgbside_hs_LPAREN_e_RPAREN_	0	0	#
R_EX_galfuc12gal14acglcgalgluside_hs_LPAREN_e_RPAREN_	0	0	#
R_EX_galfucgalacglcgal14acglcgalgluside_hs_LPAREN_e_RPAREN_	0	0	#
R_EX_galgalfucfucgalacglcgalacglcgal14acglcgalgluside_hs_LPAREN_e_RPAREN_	0	0	#
R_EX_galgalgalthcrm_hs_LPAREN_e_RPAREN_	0	0	#
R_EX_galside_hs_LPAREN_e_RPAREN_	0	0	#
R_EX_gam_LPAREN_e_RPAREN_	0	0	#
R_EX_gbside_hs_LPAREN_e_RPAREN_	0	0	#
R_EX_gchola_LPAREN_e_RPAREN_	0	0	#
R_EX_gd1b2_hs_LPAREN_e_RPAREN_	0	0	#
R_EX_gd1c_hs_LPAREN_e_RPAREN_	0	0	#
R_EX_gdp_LPAREN_e_RPAREN_	0	0	#
R_EX_glc_LPAREN_e_RPAREN_	6.81989	7.09017	#
R_EX_glcur_LPAREN_e_RPAREN_	0	0	#
R_EX_glgchlo_LPAREN_e_RPAREN_	0	0	#
R_EX_gln_L_LPAREN_e_RPAREN_	-0.608543	-0.608543	#
R_EX_gltcho_LPAREN_e_RPAREN_	0	0	#
R_EX_gltdechol_LPAREN_e_RPAREN_	0	0	#
R_EX_glu_L_LPAREN_e_RPAREN_	-0.007645	-0.007645	#
R_EX_gluala_LPAREN_e_RPAREN_	0	0	#
R_EX_gly_LPAREN_e_RPAREN_	-0.011301	-0.011301	#
R_EX_glyb_LPAREN_e_RPAREN_	0	0	#
R_EX_glyc_LPAREN_e_RPAREN_	0	0	#
R_EX_glyc_S_LPAREN_e_RPAREN_	0	0	#
R_EX_glygly_LPAREN_e_RPAREN_	0	0	#
R_EX_glygn2_LPAREN_e_RPAREN_	0	0	#
R_EX_glygn4_LPAREN_e_RPAREN_	0	0	#
R_EX_glygn5_LPAREN_e_RPAREN_	0	0	#
R_EX_glyleu_LPAREN_e_RPAREN_	0	0	#
R_EX_glyphe_LPAREN_e_RPAREN_	0	0	#
R_EX_glypro_LPAREN_e_RPAREN_	0	0	#
R_EX_glysar_LPAREN_e_RPAREN_	0	0	#
R_EX_gmp_LPAREN_e_RPAREN_	0	0	#
R_EX_gp1c_hs_LPAREN_e_RPAREN_	0	0	#
R_EX_gp1calpha_hs_LPAREN_e_RPAREN_	0	0	#
R_EX_gq1b_hs_LPAREN_e_RPAREN_	0	0	#
R_EX_gq1balpha_hs_LPAREN_e_RPAREN_	0	0	#
R_EX_gsn_LPAREN_e_RPAREN_	0	0	#
R_EX_gt1a_hs_LPAREN_e_RPAREN_	0	0	#
R_EX_gthox_LPAREN_e_RPAREN_	0	0	#
R_EX_gthrd_LPAREN_e_RPAREN_	0	0	#
R_EX_gtp_LPAREN_e_RPAREN_	0	0	#
R_EX_gua_LPAREN_e_RPAREN_	0	0	#
R_EX_gum_LPAREN_e_RPAREN_	0	0	#
R_EX_gumdchac_LPAREN_e_RPAREN_	0	0	#
R_EX_gumgchol_LPAREN_e_RPAREN_	0	0	#
R_EX_gumtchol_LPAREN_e_RPAREN_	0	0	#
R_EX_h_LPAREN_e_RPAREN_	-100	-100	#
R_EX_h2o_LPAREN_e_RPAREN_	157.398	157.025	#
R_EX_h2o2_LPAREN_e_RPAREN_	0	0	#
R_EX_ha_LPAREN_e_RPAREN_	0	0	#
R_EX_ha_pre1_LPAREN_e_RPAREN_	0	0	#
R_EX_HC00001_LPAREN_e_RPAREN_	0	0	#
R_EX_HC00002_LPAREN_e_RPAREN_	0	0	#
R_EX_HC00003_LPAREN_e_RPAREN_	0	0	#
R_EX_HC00004_LPAREN_e_RPAREN_	0	0	#
R_EX_HC00229_LPAREN_e_RPAREN_	0	0	#
R_EX_HC00250_LPAREN_e_RPAREN_	0	0	#
R_EX_HC00822_LPAREN_e_RPAREN_	0	0	#
R_EX_HC00955_LPAREN_e_RPAREN_	0	0	#
R_EX_HC01104_LPAREN_e_RPAREN_	0	0	#
R_EX_HC01361_LPAREN_e_RPAREN_	0	0	#
R_EX_HC01440_LPAREN_e_RPAREN_	0	0	#
R_EX_HC01441_LPAREN_e_RPAREN_	0	0	#
R_EX_HC01444_LPAREN_e_RPAREN_	0	0	#
R_EX_HC01446_LPAREN_e_RPAREN_	0	0	#
R_EX_HC01577_LPAREN_e_RPAREN_	0	0	#
R_EX_HC01609_LPAREN_e_RPAREN_	0	0	#
R_EX_HC01610_LPAREN_e_RPAREN_	0	0	#
R_EX_HC01700_LPAREN_e_RPAREN_	0	0	#
R_EX_HC01787_LPAREN_e_RPAREN_	0	0	#
R_EX_HC01852_LPAREN_e_RPAREN_	0	0	#
R_EX_HC01939_LPAREN_e_RPAREN_	0	0	#
R_EX_HC01942_LPAREN_e_RPAREN_	0	0	#
R_EX_HC01943_LPAREN_e_RPAREN_	0	0	#
R_EX_HC01944_LPAREN_e_RPAREN_	0	0	#
R_EX_HC02154_LPAREN_e_RPAREN_	0	0	#
R_EX_HC02160_LPAREN_e_RPAREN_	0	0	#
R_EX_HC02161_LPAREN_e_RPAREN_	0	0	#
R_EX_HC02172_LPAREN_e_RPAREN_	0	0	#
R_EX_HC02175_LPAREN_e_RPAREN_	0	0	#
R_EX_HC02176_LPAREN_e_RPAREN_	0	0	#
R_EX_HC02179_LPAREN_e_RPAREN_	0	0	#
R_EX_HC02180_LPAREN_e_RPAREN_	0	0	#
R_EX_HC02187_LPAREN_e_RPAREN_	0	0	#
R_EX_HC02191_LPAREN_e_RPAREN_	0	0	#
R_EX_HC02192_LPAREN_e_RPAREN_	0	0	#
R_EX_HC02193_LPAREN_e_RPAREN_	0	0	#
R_EX_HC02194_LPAREN_e_RPAREN_	0	0	#
R_EX_HC02195_LPAREN_e_RPAREN_	0	0	#
R_EX_HC02196_LPAREN_e_RPAREN_	0	0	#
R_EX_HC02197_LPAREN_e_RPAREN_	0	0	#
R_EX_HC02198_LPAREN_e_RPAREN_	0	0	#
R_EX_HC02199_LPAREN_e_RPAREN_	0	0	#
R_EX_HC02200_LPAREN_e_RPAREN_	0	0	#
R_EX_HC02201_LPAREN_e_RPAREN_	0	0	#
R_EX_HC02202_LPAREN_e_RPAREN_	0	0	#
R_EX_HC02203_LPAREN_e_RPAREN_	0	0	#
R_EX_HC02204_LPAREN_e_RPAREN_	0	0	#
R_EX_HC02205_LPAREN_e_RPAREN_	0	0	#
R_EX_HC02206_LPAREN_e_RPAREN_	0	0	#
R_EX_HC02207_LPAREN_e_RPAREN_	0	0	#
R_EX_HC02208_LPAREN_e_RPAREN_	0	0	#
R_EX_HC02210_LPAREN_e_RPAREN_	0	0	#
R_EX_HC02213_LPAREN_e_RPAREN_	0	0	#
R_EX_HC02214_LPAREN_e_RPAREN_	0	0	#
R_EX_HC02216_LPAREN_e_RPAREN_	0	0	#
R_EX_HC02217_LPAREN_e_RPAREN_	0	0	#
R_EX_HC02220_LPAREN_e_RPAREN_	0	0	#
R_EX_hco3_LPAREN_e_RPAREN_	-81.1393	-81.186	#
R_EX_hcoumarin_LPAREN_e_RPAREN_	0	0	#
R_EX_hdca_LPAREN_e_RPAREN_	-0.001	-0.001	#
R_EX_hdcea_LPAREN_e_RPAREN_	-0.001	-0.001	#
R_EX_hestratriol_LPAREN_e_RPAREN_	0	0	#
R_EX_hexc_LPAREN_e_RPAREN_	0	0	#
R_EX_his_L_LPAREN_e_RPAREN_	-0.1	-0.1	#
R_EX_hista_LPAREN_e_RPAREN_	0	0	#
R_EX_hom_L_LPAREN_e_RPAREN_	0	0	#
R_EX_hpdca_LPAREN_e_RPAREN_	0	0	#
R_EX_hspg_LPAREN_e_RPAREN_	0	0	#
R_EX_htaxol_LPAREN_e_RPAREN_	0	0	#
R_EX_hxan_LPAREN_e_RPAREN_	0	0	#
R_EX_hyptaur_LPAREN_e_RPAREN_	0	0	#
R_EX_i_LPAREN_e_RPAREN_	1.13687e-13	0	#
R_EX_idour_LPAREN_e_RPAREN_	0	0	#
R_EX_idp_LPAREN_e_RPAREN_	0	0	#
R_EX_ile_L_LPAREN_e_RPAREN_	-0.043197	-0.043197	#
R_EX_imp_LPAREN_e_RPAREN_	0	0	#
R_EX_inost_LPAREN_e_RPAREN_	0	0	#
R_EX_ins_LPAREN_e_RPAREN_	0	0	#
R_EX_itp_LPAREN_e_RPAREN_	0	0	#
R_EX_ivcrn	0	0	#
R_EX_k_LPAREN_e_RPAREN_	0	0	#
R_EX_ksi_deg1_LPAREN_e_RPAREN_	0	0	#
R_EX_ksi_LPAREN_e_RPAREN_	0	0	#
R_EX_ksii_core2_LPAREN_e_RPAREN_	0	0	#
R_EX_ksii_core4_LPAREN_e_RPAREN_	0	0	#
R_EX_lac_D_LPAREN_e_RPAREN_	0	0	#
R_EX_lac_L_LPAREN_e_RPAREN_	-1	-1	#
R_EX_lcts_LPAREN_e_RPAREN_	0	0	#
R_EX_Lcystin_LPAREN_e_RPAREN_	-0.1	-0.1	#
R_EX_leu_L_LPAREN_e_RPAREN_	-0.05223	-0.05223	#
R_EX_leugly_LPAREN_e_RPAREN_	0	0	#
R_EX_leuktrA4_LPAREN_e_RPAREN_	0	0	#
R_EX_leuktrB4_LPAREN_e_RPAREN_	0	0	#
R_EX_leuktrC4_LPAREN_e_RPAREN_	0	0	#
R_EX_leuktrD4_LPAREN_e_RPAREN_	0	0	#
R_EX_leuktrE4_LPAREN_e_RPAREN_	0	0	#
R_EX_leuktrF4_LPAREN_e_RPAREN_	0	0	#
R_EX_leuleu_LPAREN_e_RPAREN_	0	0	#
R_EX_lgnc_LPAREN_e_RPAREN_	0	0	#
R_EX_limnen_LPAREN_e_RPAREN_	0	0	#
R_EX_lipoate_LPAREN_e_RPAREN_	0	0	#
R_EX_lneldc_LPAREN_e_RPAREN_	0	0	#
R_EX_lnlc_LPAREN_e_RPAREN_	-0.001	-0.001	#
R_EX_lnlnca_LPAREN_e_RPAREN_	0	0	#
R_EX_lnlncg_LPAREN_e_RPAREN_	0	0	#
R_EX_lpchol_hs_LPAREN_e_RPAREN_	0	0	#
R_EX_lys_L_LPAREN_e_RPAREN_	-0.038469	-0.038469	#
R_EX_mag_hs_LPAREN_e_RPAREN_	0	0	#
R_EX_mal_L_LPAREN_e_RPAREN_	0	0	#
R_EX_malcoa_LPAREN_e_RPAREN_	0	0	#
R_EX_malt_LPAREN_e_RPAREN_	0	0	#
R_EX_malthp_LPAREN_e_RPAREN_	0	0	#
R_EX_malthx_LPAREN_e_RPAREN_	0	0	#
R_EX_maltpt_LPAREN_e_RPAREN_	0	0	#
R_EX_malttr_LPAREN_e_RPAREN_	0	0	#
R_EX_maltttr_LPAREN_e_RPAREN_	0	0	#
R_EX_man_LPAREN_e_RPAREN_	0	0	#
R_EX_meoh_LPAREN_e_RPAREN_	0	0	#
R_EX_mepi_LPAREN_e_RPAREN_	0	0	#
R_EX_mercplaccys_LPAREN_e_RPAREN_	0	0	#
R_EX_met_L_LPAREN_e_RPAREN_	-0.014031	-0.014031	#
R_EX_mthgxl_LPAREN_e_RPAREN_	0	0	#
R_EX_n2m2nmasn_LPAREN_e_RPAREN_	0	0	#
R_EX_na1_LPAREN_e_RPAREN_	2.20552e-11	1.81899e-12	#
R_EX_nac_LPAREN_e_RPAREN_	0	0	#
R_EX_nad_LPAREN_e_RPAREN_	0	0	#
R_EX_nadp_LPAREN_e_RPAREN_	0	0	#
R_EX_ncam_LPAREN_e_RPAREN_	0	0	#
R_EX_nh4_LPAREN_e_RPAREN_	-100	-100	#
R_EX_nifedipine_LPAREN_e_RPAREN_	0	0	#
R_EX_no_LPAREN_e_RPAREN_	0	0	#
R_EX_no2_LPAREN_e_RPAREN_	0	0	#
R_EX_npthl_LPAREN_e_RPAREN_	0	0	#
R_EX_nrpphr_LPAREN_e_RPAREN_	0	0	#
R_EX_nrpphrsf_LPAREN_e_RPAREN_	0	0	#
R_EX_nrvnc_LPAREN_e_RPAREN_	0	0	#
R_EX_o2_LPAREN_e_RPAREN_	0	0	#
R_EX_o2s_LPAREN_e_RPAREN_	0	0	#
R_EX_oagd3_hs_LPAREN_e_RPAREN_	0	0	#
R_EX_oagt3_hs_LPAREN_e_RPAREN_	0	0	#
R_EX_ocdca_LPAREN_e_RPAREN_	0	0	#
R_EX_ocdcea_LPAREN_e_RPAREN_	-0.001	-0.001	#
R_EX_octa_LPAREN_e_RPAREN_	0	0	#
R_EX_oh1_LPAREN_e_RPAREN_	0	0	#
R_EX_omeprazole_LPAREN_e_RPAREN_	0	0	#
R_EX_onpthl_LPAREN_e_RPAREN_	0	0	#
R_EX_orn_LPAREN_e_RPAREN_	0	0	#
R_EX_orot_LPAREN_e_RPAREN_	0	0	#
R_EX_oxa_LPAREN_e_RPAREN_	0	0	#
R_EX_paf_hs_LPAREN_e_RPAREN_	0	0	#
R_EX_pan4p_LPAREN_e_RPAREN_	0	0	#
R_EX_pchol_hs_LPAREN_e_RPAREN_	0	0	#
R_EX_pe_hs_LPAREN_e_RPAREN_	0	0	#
R_EX_pect_LPAREN_e_RPAREN_	0	0	#
R_EX_pectindchac_LPAREN_e_RPAREN_	0	0	#
R_EX_pectingchol_LPAREN_e_RPAREN_	0	0	#
R_EX_pectintchol_LPAREN_e_RPAREN_	0	0	#
R_EX_peplys_LPAREN_e_RPAREN_	0	0	#
R_EX_perillyl_LPAREN_e_RPAREN_	0	0	#
R_EX_pglyc_hs_LPAREN_e_RPAREN_	0	0	#
R_EX_phe_L_LPAREN_e_RPAREN_	-0.01461	-0.01461	#
R_EX_pheacgln_LPAREN_e_RPAREN_	0	0	#
R_EX_pheme_LPAREN_e_RPAREN_	0	0	#
R_EX_phyQ_LPAREN_e_RPAREN_	0	0	#
R_EX_phyt_LPAREN_e_RPAREN_	0	0	#
R_EX_pi_LPAREN_e_RPAREN_	3.41061e-12	6.13909e-12	#
R_EX_pnto_R_LPAREN_e_RPAREN_	3.41061e-13	-7.5e-05	#
R_EX_ppa_LPAREN_e_RPAREN_	0	0	#
R_EX_ppi_LPAREN_e_RPAREN_	0	0	#
R_EX_prgstrn_LPAREN_e_RPAREN_	0	0	#
R_EX_pro_D_LPAREN_e_RPAREN_	0	0	#
R_EX_pro_L_LPAREN_e_RPAREN_	-0.002389	-0.002389	#
R_EX_progly_LPAREN_e_RPAREN_	0	0	#
R_EX_prostgd2_LPAREN_e_RPAREN_	0	0	#
R_EX_prostge1_LPAREN_e_RPAREN_	0	0	#
R_EX_prostge2_LPAREN_e_RPAREN_	0	0	#
R_EX_prostgf2_LPAREN_e_RPAREN_	0	0	#
R_EX_prostgh2_LPAREN_e_RPAREN_	0	0	#
R_EX_prostgi2_LPAREN_e_RPAREN_	0	0	#
R_EX_prpp_LPAREN_e_RPAREN_	0	0	#
R_EX_ps_hs_LPAREN_e_RPAREN_	4.60207e-13	3.81229e-14	# THIS EXCHANGE IS NOT IN PIPES DATASET BUT IS NECESSARY FOR BIOMASS PRODUCTION
R_EX_psyl_LPAREN_e_RPAREN_	0	0	#
R_EX_psylchol_LPAREN_e_RPAREN_	0	0	#
R_EX_psyltchol_LPAREN_e_RPAREN_	0	0	#
R_EX_psyltdechol_LPAREN_e_RPAREN_	0	0	#
R_EX_ptdca_LPAREN_e_RPAREN_	0	0	#
R_EX_ptrc_LPAREN_e_RPAREN_	0	0	#
R_EX_ptth_LPAREN_e_RPAREN_	0	0	#
R_EX_pydam_LPAREN_e_RPAREN_	0	0	#
R_EX_pydx_LPAREN_e_RPAREN_	0	0	#
R_EX_pydx5p_LPAREN_e_RPAREN_	0	0	#
R_EX_pydxn_LPAREN_e_RPAREN_	0	0	#
R_EX_pyr_LPAREN_e_RPAREN_	0	0	#
R_EX_q10_LPAREN_e_RPAREN_	0	0	#
R_EX_q10h2_LPAREN_e_RPAREN_	0	0	#
R_EX_rbt_LPAREN_e_RPAREN_	0	0	#
R_EX_retfa_LPAREN_e_RPAREN_	0	0	#
R_EX_retinol_9_cis_LPAREN_e_RPAREN_	0	0	#
R_EX_retinol_cis_11_LPAREN_e_RPAREN_	0	0	#
R_EX_retinol_LPAREN_e_RPAREN_	0	0	#
R_EX_retn_LPAREN_e_RPAREN_	0	0	#
R_EX_retnglc_LPAREN_e_RPAREN_	0	0	#
R_EX_rib_D_LPAREN_e_RPAREN_	0	0	#
R_EX_ribflv_LPAREN_e_RPAREN_	8.38463e-14	0	#
R_EX_Rtotal_LPAREN_e_RPAREN_	0	0	#
R_EX_Rtotal2_LPAREN_e_RPAREN_	0	0	#
R_EX_Rtotal3_LPAREN_e_RPAREN_	0	0	#
R_EX_s2l2fn2m2masn_LPAREN_e_RPAREN_	0	0	#
R_EX_s2l2n2m2masn_LPAREN_e_RPAREN_	0	0	#
R_EX_sarcs_LPAREN_e_RPAREN_	0	0	#
R_EX_sbt_DASH_d_LPAREN_e_RPAREN_	0	0	#
R_EX_sel_LPAREN_e_RPAREN_	0	0	#
R_EX_ser_D_LPAREN_e_RPAREN_	0	0	#
R_EX_ser_L_LPAREN_e_RPAREN_	-0.067881	-0.067881	#
R_EX_sfcys_LPAREN_e_RPAREN_	0	0	#
R_EX_sl_L_LPAREN_e_RPAREN_	0	0	#
R_EX_so3_LPAREN_e_RPAREN_	0	0	#
R_EX_so4_LPAREN_e_RPAREN_	0.314031	0.314031	#
R_EX_spc_hs_LPAREN_e_RPAREN_	0	0	#
R_EX_sph1p_LPAREN_e_RPAREN_	0	0	#
R_EX_sphs1p_LPAREN_e_RPAREN_	0	0	#
R_EX_spmd_LPAREN_e_RPAREN_	0	0	#
R_EX_sprm_LPAREN_e_RPAREN_	0	0	#
R_EX_srtn_LPAREN_e_RPAREN_	0	0	#
R_EX_strch1_LPAREN_e_RPAREN_	0	0	#
R_EX_strch2_LPAREN_e_RPAREN_	0	0	#
R_EX_strdnc_LPAREN_e_RPAREN_	-0.001	-0.001	#
R_EX_succ_LPAREN_e_RPAREN_	0	0	#
R_EX_sucr_LPAREN_e_RPAREN_	0	0	#
R_EX_tag_hs_LPAREN_e_RPAREN_	0	0	#
R_EX_tagat_D_LPAREN_e_RPAREN_	0	0	#
R_EX_taur_LPAREN_e_RPAREN_	0	0	#
R_EX_taxol_LPAREN_e_RPAREN_	0	0	#
R_EX_tchola_LPAREN_e_RPAREN_	0	0	#
R_EX_tcynt_LPAREN_e_RPAREN_	0	0	#
R_EX_tdchola_LPAREN_e_RPAREN_	0	0	#
R_EX_tdcrn	0	0	#
R_EX_tdechola_LPAREN_e_RPAREN_	0	0	#
R_EX_tetdec2crn	0	0	#
R_EX_tetdece1crn	0	0	#
R_EX_tethex3_LPAREN_e_RPAREN_	0	0	#
R_EX_tetpent3_LPAREN_e_RPAREN_	0	0	#
R_EX_tetpent6_LPAREN_e_RPAREN_	0	0	#
R_EX_tettet6_LPAREN_e_RPAREN_	0	0	#
R_EX_thf_LPAREN_e_RPAREN_	0	0	#
R_EX_thm_LPAREN_e_RPAREN_	0	0	#
R_EX_thmmp_LPAREN_e_RPAREN_	0	0	#
R_EX_thmtp_LPAREN_e_RPAREN_	0	0	#
R_EX_thr_L_LPAREN_e_RPAREN_	-0.00244	-0.00244	#
R_EX_thym_LPAREN_e_RPAREN_	0	0	#
R_EX_thymd_LPAREN_e_RPAREN_	0	0	#
R_EX_thyox_L_LPAREN_e_RPAREN_	0	0	#
R_EX_tmndnc_LPAREN_e_RPAREN_	0	0	#
R_EX_tolbutamide_LPAREN_e_RPAREN_	0	0	#
R_EX_tre_LPAREN_e_RPAREN_	0	0	#
R_EX_triodthy_LPAREN_e_RPAREN_	0	0	#
R_EX_triodthysuf_LPAREN_e_RPAREN_	0	0	#
R_EX_trp_L_LPAREN_e_RPAREN_	-0.006982	-0.006982	#
R_EX_tststerone_LPAREN_e_RPAREN_	0	0	#
R_EX_tststeroneglc_LPAREN_e_RPAREN_	0	0	#
R_EX_tststerones_LPAREN_e_RPAREN_	0	0	#
R_EX_tsul_LPAREN_e_RPAREN_	0	0	#
R_EX_ttdca_LPAREN_e_RPAREN_	0	0	#
R_EX_txa2_LPAREN_e_RPAREN_	0	0	#
R_EX_tymsf_LPAREN_e_RPAREN_	0	0	#
R_EX_Tyr_ggn_LPAREN_e_RPAREN_	0	0	#
R_EX_tyr_L_LPAREN_e_RPAREN_	-0.021401	-0.021401	#
R_EX_udp_LPAREN_e_RPAREN_	0	0	#
R_EX_udpg_LPAREN_e_RPAREN_	0	0	#
R_EX_udpgal_LPAREN_e_RPAREN_	0	0	#
R_EX_ump_LPAREN_e_RPAREN_	0	0	#
R_EX_ura_LPAREN_e_RPAREN_	0	0	#
R_EX_urate_LPAREN_e_RPAREN_	8.54276e-13	3.26895e-12	#
R_EX_urea_LPAREN_e_RPAREN_	51.3156	51.3739	#
R_EX_uri_LPAREN_e_RPAREN_	0	0	#
R_EX_utp_LPAREN_e_RPAREN_	0	0	#
R_EX_vacc_LPAREN_e_RPAREN_	0	0	#
R_EX_val_L_LPAREN_e_RPAREN_	-0.03152	-0.03152	#
R_EX_vitd2_LPAREN_e_RPAREN_	0	0	#
[truncated: 5,444 more rows]
